# Supplementary material for: Inhibition of inflammatory signaling in Pax5 mutant cells mitigates B-cell leukemogenesis
Source: Sci Rep. 2020 Nov 5;10:19189. doi: 10.1038/s41598-020-76206-y (PMC7644722; doi:10.1038/s41598-020-76206-y)
Supplement: Supplementary file 4 — Supplementary Information [file 41598_2020_76206_MOESM4_ESM.xlsx]

## Sheet: Supplementary Table S3
Supplementary Table S3. Gene list of differentially expressed genes between leukemic bone marrow IL6+/-+Pax5+/- and Pax5+/- cells. (196 genes-probesets with FDR = 0.05)
nº	probeset ID	d.value	p.value	q.value	R.fold	Genename	Description
1	10343394	12.5044	2.0089e-06	0.0240671	3.41292	NA	NA
2	10343341	11.8738	2.67854e-06	0.0240671	12.8304	NA	NA
3	10344046	10.293	5.02226e-06	0.0240671	2.74567	NA	NA
4	10343231	10.2771	5.35708e-06	0.0240671	2.77572	NA	NA
5	10341536	9.96367	5.69189e-06	0.0240671	4.312	NA	NA
6	10514219	9.4577	7.7008e-06	0.0242693	2.19708	Scarna8	small Cajal body-specific RNA 8
7	10338910	-9.42628	8.03561e-06	0.0242693	0.566776	NA	NA
8	10342293	-8.96238	1.07142e-05	0.0283142	0.299276	NA	NA
9	10339828	8.36404	1.40623e-05	0.031309	2.26899	NA	NA
10	10342684	-8.0486	1.74105e-05	0.031309	0.448383	NA	NA
11	10339630	-8.01414	1.87498e-05	0.031309	0.282401	NA	NA
12	10342409	-7.8755	2.24328e-05	0.031309	0.400495	NA	NA
13	10340577	7.60187	2.47765e-05	0.031309	2.71535	NA	NA
14	10342134	7.59068	2.51113e-05	0.031309	2.47499	NA	NA
15	10563108	-7.52568	2.71202e-05	0.031309	0.263564	Snord35a	small nucleolar RNA, C/D box 35A
16	10338870	-7.47733	2.81246e-05	0.031309	0.298066	NA	NA
17	10341857	-7.42818	2.97987e-05	0.031309	0.512597	NA	NA
18	10339312	7.32245	3.1138e-05	0.031309	2.03521	NA	NA
19	10343602	-7.23873	3.14728e-05	0.031309	0.638754	NA	NA
20	10339215	7.09539	3.4821e-05	0.031309	2.2858	NA	NA
21	10604763	-7.07864	3.51558e-05	0.031309	0.564158	Arpc1b	actin related protein 2/3 complex, subunit 1B
22	10342246	-7.05149	3.61603e-05	0.031309	0.295528	NA	NA
23	10582580	-7.01717	3.71647e-05	0.031309	0.387284	n-R5s136	nuclear encoded rRNA 5S 136
24	10343240	-7.01194	3.74995e-05	0.031309	0.686594	NA	NA
25	10552964	7.00637	3.78343e-05	0.031309	2.92671	Gm10252	predicted gene 10252
26	10343150	6.98701	3.8504e-05	0.031309	2.06228	NA	NA
27	10344363	-6.82169	4.38611e-05	0.0325171	0.220194	NA	NA
28	10338884	-6.76056	4.587e-05	0.0325171	0.358373	NA	NA
29	10504650	6.75705	4.62048e-05	0.0325171	1.60474	E230008N13Rik	RIKEN cDNA E230008N13 gene
30	10601449	-6.72437	4.85485e-05	0.0325171	0.545506	Sh3bgrl	SH3-binding domain glutamic acid-rich protein like
31	10582584	-6.72248	4.92181e-05	0.0325171	0.316915	NA	NA
32	10582582	-6.72248	4.92181e-05	0.0325171	0.316915	NA	NA
33	10339011	-6.64222	5.39056e-05	0.0343815	0.337098	NA	NA
34	10341784	-6.61032	5.55797e-05	0.0343815	0.46534	NA	NA
35	10378438	-6.5652	5.69189e-05	0.0343815	0.417967	NA	NA
36	10343016	-6.53331	6.12716e-05	0.0359826	0.5635	NA	NA
37	10343133	-6.44788	8.2365e-05	0.0451052	0.340117	NA	NA
38	10563099	-6.40661	8.53784e-05	0.0451052	0.462794	Snord35b	small nucleolar RNA, C/D box 35B
39	10601549	-6.35661	8.80569e-05	0.0451052	0.375734	NA	NA
40	10340888	-6.34823	8.87266e-05	0.0451052	0.38032	NA	NA
41	10341381	-6.31675	9.07355e-05	0.0451052	0.68705	NA	NA
42	10343444	-6.31534	9.10703e-05	0.0451052	0.444512	NA	NA
43	10470316	-6.30432	9.17399e-05	0.0451052	0.3672	Rpl7a	ribosomal protein L7A
44	10438570	6.2523	9.57577e-05	0.0453027	1.72111	Magef1	melanoma antigen family F, 1
45	10339850	6.06595	0.000105467	0.0453027	2.18785	NA	NA
46	10340768	-6.00684	0.000112833	0.0453027	0.382789	NA	NA
47	10456721	-6.00184	0.000114507	0.0453027	0.458323	NA	NA
48	10340003	5.96184	0.00011819	0.0453027	1.77452	NA	NA
49	10343988	5.95963	0.00011886	0.0453027	4.14955	NA	NA
50	10339388	-5.95617	0.00011953	0.0453027	0.551633	NA	NA
51	10338168	-5.9491	0.000120199	0.0453027	0.357316	NA	NA
52	10340228	5.93635	0.000120869	0.0453027	1.89852	NA	NA
53	10339151	5.90954	0.000124217	0.0453027	2.50292	NA	NA
54	10338759	5.87999	0.000126226	0.0453027	1.5907	NA	NA
55	10339044	-5.83022	0.000130579	0.0453027	0.664679	NA	NA
56	10341530	-5.80862	0.000133592	0.0453027	0.548011	NA	NA
57	10343299	-5.78648	0.000137945	0.0453027	0.60736	NA	NA
58	10342218	5.77309	0.000140958	0.0453027	1.43007	NA	NA
59	10344560	5.76658	0.000141293	0.0453027	2.67558	NA	NA
60	10419674	5.75665	0.000143302	0.0453027	1.63163	Snord8	small nucleolar RNA, C/D box 8
61	10457916	5.74077	0.000145311	0.0453027	1.61385	NA	NA
62	10339907	-5.71348	0.000148324	0.0453027	0.346656	NA	NA
63	10343793	5.67166	0.000153346	0.0453027	1.96535	NA	NA
64	10343024	-5.67093	0.000153681	0.0453027	0.650905	NA	NA
65	10343886	-5.66954	0.000154016	0.0453027	0.537969	NA	NA
66	10343266	-5.65072	0.000157364	0.0453027	0.172194	NA	NA
67	10388952	5.6318	0.000159373	0.0453027	1.33063	Gm9964	predicted gene 9964
68	10339064	-5.62916	0.000159708	0.0453027	0.716492	NA	NA
69	10340311	-5.6165	0.000161382	0.0453027	0.61133	NA	NA
70	10516908	-5.60512	0.000163391	0.0453027	0.337863	NA	NA
71	10343182	-5.60186	0.000163726	0.0453027	0.525468	NA	NA
72	10439463	-5.59497	0.000165065	0.0453027	0.644497	Timmdc1	translocase of inner mitochondrial membrane domain containing 1
73	10585988	-5.5552	0.000169418	0.0453027	0.513523	Myo9a	myosin IXa
74	10339816	5.55151	0.000170757	0.0453027	2.18994	NA	NA
75	10560807	5.54038	0.000172766	0.0453027	1.33836	NA	NA
76	10550772	5.54038	0.000172766	0.0453027	1.33836	NA	NA
77	10439282	5.52441	0.00017444	0.0453027	1.33931	Csta1	cystatin A1
78	10604248	-5.51633	0.000175444	0.0453027	0.674414	Thoc2	THO complex 2
79	10341131	5.51578	0.000175779	0.0453027	2.20824	NA	NA
80	10563649	5.51191	0.000177788	0.0453027	1.69008	Uevld	UEV and lactate/malate dehyrogenase domains
81	10343484	5.51087	0.000178458	0.0453027	2.52769	NA	NA
82	10504692	5.50121	0.000181136	0.0453027	2.29468	Tmod1	tropomodulin 1
83	10390651	5.49445	0.000182475	0.0453027	1.73242	NA	NA
84	10339136	5.49223	0.00018281	0.0453027	1.82964	NA	NA
85	10338868	-5.48173	0.000183815	0.0453027	0.449774	NA	NA
86	10586166	-5.47029	0.000186828	0.0453027	0.272563	NA	NA
87	10338991	5.44569	0.000188837	0.0453027	1.84041	NA	NA
88	10341850	-5.41685	0.000191515	0.0453027	0.671183	NA	NA
89	10344283	-5.39584	0.000193859	0.0453027	0.567053	NA	NA
90	10597686	5.3719	0.000197542	0.0453027	1.37083	Scn10a	sodium channel, voltage-gated, type X, alpha
91	10339468	5.36505	0.000199216	0.0453027	1.93041	NA	NA
92	10360522	-5.36448	0.000199551	0.0453027	0.660533	Adss	adenylosuccinate synthetase, non muscle
93	10341240	-5.35529	0.000201895	0.0453027	0.496595	NA	NA
94	10341846	-5.35264	0.000202564	0.0453027	0.432502	NA	NA
95	10343185	5.3459	0.000203569	0.0453027	2.27588	NA	NA
96	10341406	-5.30994	0.0002106	0.045505	0.613186	NA	NA
97	10410892	-5.29705	0.000212944	0.045505	0.664717	Rasa1	RAS p21 protein activator 1
98	10449363	-5.29211	0.000213948	0.045505	0.663215	NA	NA
99	10340113	5.28854	0.000214953	0.045505	1.58934	NA	NA
100	10464997	5.26619	0.000217296	0.045505	1.65394	NA	NA
101	10342215	5.2635	0.000218301	0.045505	1.99528	NA	NA
102	10341889	5.2406	0.000222319	0.045505	1.77052	NA	NA
103	10339815	5.2342	0.000223658	0.045505	1.77494	NA	NA
104	10477808	5.23108	0.000224328	0.045505	1.70451	Romo1	reactive oxygen species modulator 1
105	10341841	5.22594	0.000226002	0.045505	1.55773	NA	NA
106	10563112	-5.20775	0.000229015	0.0456467	0.437679	NA	NA
107	10338705	-5.19818	0.000231024	0.0456467	0.287809	NA	NA
108	10343525	-5.18677	0.000234707	0.0458482	0.35175	NA	NA
109	10341744	5.18253	0.000236381	0.0458482	2.39902	NA	NA
110	10344247	-5.16525	0.000240064	0.0461046	0.619487	NA	NA
111	10340168	-5.13992	0.000245421	0.0461046	0.504912	NA	NA
112	10384566	-5.13924	0.000245756	0.0461046	0.569544	NA	NA
113	10500876	-5.13829	0.000246425	0.0461046	0.672866	Lrig2	leucine-rich repeats and immunoglobulin-like domains 2
114	10532267	5.12584	0.000250443	0.0464452	1.76102	Vmn2r9	vomeronasal 2, receptor 9
115	10450920	5.11129	0.000253457	0.0465953	1.70778	NA	NA
116	10340284	5.09109	0.000258814	0.046942	1.82329	NA	NA
117	10344513	-5.08333	0.000262497	0.046942	0.497619	NA	NA
118	10340060	-5.06514	0.000267184	0.046942	0.442221	NA	NA
119	10344045	5.06072	0.000267854	0.046942	2.05404	NA	NA
120	10343509	-5.05109	0.000270198	0.046942	0.47566	NA	NA
121	10341356	5.03022	0.000276559	0.046942	1.6809	NA	NA
122	10340109	-5.029	0.000276894	0.046942	0.544158	NA	NA
123	10338515	-5.0181	0.000280242	0.046942	0.599015	NA	NA
124	10344705	5.01337	0.000281246	0.046942	1.91002	NA	NA
125	10343721	-5.01321	0.000281581	0.046942	0.637288	NA	NA
126	10416958	5.00672	0.00028426	0.046942	2.51658	NA	NA
127	10341191	5.00607	0.000284595	0.046942	3.53679	NA	NA
128	10342682	-5.00179	0.000285934	0.046942	0.572193	NA	NA
129	10344184	-4.98418	0.000290287	0.046942	0.616778	NA	NA
130	10343296	-4.97179	0.0002933	0.046942	0.433903	NA	NA
131	10558295	4.96531	0.000294639	0.046942	1.60805	Zranb1	zinc finger, RAN-binding domain containing 1
132	10401924	-4.96479	0.000294974	0.046942	0.679704	NA	NA
133	10455015	-4.96391	0.000295309	0.046942	0.452916	Vaultrc5	vault RNA component 5
134	10416503	-4.9503	0.000297987	0.0470143	0.432458	Snora31	small nucleolar RNA, H/ACA box 31
135	10456974	4.93342	0.000302675	0.0473638	1.47595	NA	NA
136	10340082	4.92452	0.000304684	0.0473638	2.91647	NA	NA
137	10490126	-4.90856	0.000309706	0.0477932	0.68672	Rps29	ribosomal protein S29
138	10432176	-4.90231	0.00031205	0.0478059	0.324174	NA	NA
139	10341849	-4.88685	0.000317407	0.048087	0.573415	NA	NA
140	10527441	-4.8715	0.000322764	0.048087	0.620682	Arpc1b	actin related protein 2/3 complex, subunit 1B
141	10338365	4.86663	0.000324438	0.048087	2.11105	NA	NA
142	10338921	-4.86494	0.000325442	0.048087	0.458162	NA	NA
143	10341106	4.86083	0.000327451	0.048087	1.65381	NA	NA
144	10343175	4.85335	0.000332139	0.048087	1.36894	NA	NA
145	10340964	-4.84982	0.000333478	0.048087	0.45357	NA	NA
146	10598499	-4.84712	0.000335487	0.048087	0.578852	NA	NA
147	10341671	4.84468	0.000336826	0.048087	1.57171	NA	NA
148	10446713	-4.83279	0.000339505	0.048087	0.437772	Snord53	small nucleolar RNA, C/D box 53
149	10408249	4.83067	0.000340174	0.048087	2.54476	NA	NA
150	10531073	4.8299	0.000341179	0.048087	1.72291	Ugt2b38	UDP glucuronosyltransferase 2 family, polypeptide B38
151	10338773	-4.82371	0.000345531	0.0481528	0.585336	NA	NA
152	10343739	-4.82191	0.000346201	0.0481528	0.370526	NA	NA
153	10340035	4.81159	0.000350888	0.0484858	1.95789	NA	NA
154	10340801	-4.78912	0.000360933	0.0493672	0.436779	NA	NA
155	10558919	-4.78774	0.000361937	0.0493672	0.583611	NA	NA
156	10407907	-4.77814	0.000370308	0.0501851	0.729206	Rala	v-ral simian leukemia viral oncogene homolog A (ras related)
157	10340334	-4.76796	0.000376335	0.0504907	0.629094	NA	NA
158	10346114	-4.74891	0.000384705	0.0508329	0.489003	NA	NA
159	10339876	-4.72459	0.000395754	0.0511712	0.379001	NA	NA
160	10340831	-4.71004	0.000402116	0.0511712	0.483561	NA	NA
161	10576795	-4.70951	0.00040245	0.0511712	0.609051	NA	NA
162	10339015	-4.70863	0.00040312	0.0511712	0.401414	NA	NA
163	10342910	-4.69674	0.000409147	0.0511712	0.333564	NA	NA
164	10604932	-4.69628	0.000410151	0.0511712	0.524272	Cd99l2	CD99 antigen-like 2
165	10362674	-4.6693	0.000422539	0.0511712	0.478959	Rnu3a	U3A small nuclear RNA
166	10342017	-4.66874	0.000422874	0.0511712	0.412734	NA	NA
167	10512226	-4.6615	0.000425553	0.0511712	0.671004	Dcaf12	DDB1 and CUL4 associated factor 12
168	10400635	-4.65633	0.000426557	0.0511712	0.701744	Rps29	ribosomal protein S29
169	10570980	-4.64852	0.000432919	0.0511712	0.648986	Rps23	ribosomal protein S23
170	10351045	-4.64739	0.000433254	0.0511712	0.402157	Gas5	growth arrest specific 5
171	10338730	-4.64203	0.000436267	0.0512409	0.657967	NA	NA
172	10548815	-4.62646	0.000442294	0.0514065	0.709044	NA	NA
173	10338067	-4.62265	0.000444302	0.0514065	0.536126	NA	NA
174	10339848	-4.62186	0.000444972	0.0514065	0.439222	NA	NA
175	10425138	-4.60783	0.000453008	0.0520504	0.642129	Sh3bp1	SH3-domain binding protein 1
176	10420439	-4.60443	0.000456021	0.0521135	0.704145	Zdhhc20	zinc finger, DHHC domain containing 20
177	10576726	-4.566	0.000481467	0.053293	0.663149	Rps23	ribosomal protein S23
178	10342540	-4.55201	0.000489168	0.0537094	0.59322	NA	NA
179	10420957	-4.5495	0.000491512	0.0537094	0.674772	Ptk2b	PTK2 protein tyrosine kinase 2 beta
180	10405158	-4.54778	0.000492851	0.0537094	0.570836	Pus7	pseudouridylate synthase 7 homolog (S. cerevisiae)
181	10510908	-4.53712	0.000498543	0.0539198	0.486754	NA	NA
182	10339437	-4.5352	0.000499882	0.0539198	0.569356	NA	NA
183	10570397	-4.52787	0.000504235	0.0541132	0.731794	Cdc16	CDC16 cell division cycle 16
184	10374590	-4.51506	0.000511601	0.0541178	0.618061	Xpo1	exportin 1, CRM1 homolog (yeast)
185	10339745	-4.5131	0.000512605	0.0541178	0.537663	NA	NA
186	10340752	-4.51044	0.000514949	0.0541178	0.677731	NA	NA
187	10342255	-4.50574	0.000519636	0.0541178	0.581722	NA	NA
188	10343451	-4.49182	0.000526668	0.0545667	0.444723	NA	NA
189	10502949	-4.48356	0.000531355	0.0545667	0.326872	NA	NA
190	10341831	-4.48316	0.00053169	0.0545667	0.490964	NA	NA
191	10448195	-4.45252	0.000552448	0.056152	0.62571	Zfp942	zinc finger protein 942
192	10448004	-4.43595	0.000561154	0.0567639	0.751994	Phf10	PHD finger protein 10
193	10359078	-4.42101	0.000569859	0.0572628	0.504966	Cep350	centrosomal protein 350
194	10429957	-4.41367	0.000574212	0.0572628	0.73743	Fbxl6	F-box and leucine-rich repeat protein 6
195	10458547	-4.40066	0.000584591	0.0579846	0.652866	NA	NA
196	10452047	-4.39891	0.000586935	0.0579846	0.626414	Ptprs	protein tyrosine phosphatase, receptor type, S
