# Supplementary material for: Inhibition of inflammatory signaling in Pax5 mutant cells mitigates B-cell leukemogenesis
Source: Sci Rep. 2020 Nov 5;10:19189. doi: 10.1038/s41598-020-76206-y (PMC7644722; doi:10.1038/s41598-020-76206-y)
Supplement: Supplementary file 5 — Supplementary Information [file 41598_2020_76206_MOESM5_ESM.xlsx]

## Sheet: Supplementary Table S4
Supplementary Table S4. Gene list of differentially expressed genes between leukemic bone marrow IL6+/-+Pax5+/- B-ALL and WT proB cells. (9160 genes-probesets with FDR = 0.05).
nº	probeset ID	d.value	p.value	q.value	R.fold	Genename	Description
1	10497265	83.5655	8.03561e-07	0.0128748	9.82939	Fabp4	fatty acid binding protein 4, adipocyte
2	10360018	-74.1756	1.60712e-06	0.0128748	0.0283189	Fcrla	Fc receptor-like A
3	10414537	64.871	2.41068e-06	0.0128748	4.22578	NA	NA
4	10523128	52.252	3.21425e-06	0.0128748	83.6122	Ppbp	pro-platelet basic protein
5	10597477	-49.6023	4.01781e-06	0.0128748	0.222107	Gpd1l	glycerol-3-phosphate dehydrogenase 1-like
6	10386909	46.1364	4.82137e-06	0.0128748	7.34679	Cenpv	centromere protein V
7	10403009	-37.8775	5.62493e-06	0.0128748	0.0854346	NA	NA
8	10427471	36.5958	6.42849e-06	0.0128748	3.49503	Osmr	oncostatin M receptor
9	10386058	35.795	7.23205e-06	0.0128748	15.6213	Sparc	secreted acidic cysteine rich glycoprotein
10	10406598	-33.5162	8.03561e-06	0.0128748	0.0844926	Serinc5	serine incorporator 5
11	10503709	-33.1315	8.83918e-06	0.0128748	0.0465976	D130062J21Rik	RIKEN cDNA D130062J21 gene
12	10468533	-32.3423	9.64274e-06	0.0128748	0.134626	Gpam	glycerol-3-phosphate acyltransferase, mitochondrial
13	10567702	-31.1646	1.04463e-05	0.0128748	0.360441	Arhgap17	Rho GTPase activating protein 17
14	10389701	29.7572	1.12499e-05	0.0128748	1.94024	Akap1	A kinase (PRKA) anchor protein 1
15	10554118	-28.9971	1.20534e-05	0.0128748	0.138325	Fam169b	family with sequence similarity 169, member B
16	10581996	-28.3279	1.2857e-05	0.0128748	0.320593	Cdyl2	chromodomain protein, Y chromosome-like 2
17	10601421	-27.3545	1.36605e-05	0.0128748	0.171996	A630033H20Rik	RIKEN cDNA A630033H20 gene
18	10528385	-27.1734	1.44641e-05	0.0128748	0.0523622	Reln	reelin
19	10339907	-27.027	1.52677e-05	0.0128748	0.159027	NA	NA
20	10384020	-26.8923	1.60712e-05	0.0128748	0.0717724	Polm	polymerase (DNA directed), mu
21	10338346	-26.815	1.68748e-05	0.0128748	0.29951	NA	NA
22	10601449	-26.4636	1.76784e-05	0.0128748	0.442499	Sh3bgrl	SH3-binding domain glutamic acid-rich protein like
23	10397346	-26.4463	1.84819e-05	0.0128748	0.447411	Fos	FBJ osteosarcoma oncogene
24	10607089	-26.2968	1.92855e-05	0.0128748	0.329784	Acsl4	acyl-CoA synthetase long-chain family member 4
25	10500876	-26.2215	2.0089e-05	0.0128748	0.323547	Lrig2	leucine-rich repeats and immunoglobulin-like domains 2
26	10357875	-26.1121	2.08926e-05	0.0128748	0.130148	Btg2	B cell translocation gene 2, anti-proliferative
27	10411804	-25.6991	2.16962e-05	0.0128748	0.342579	Mast4	microtubule associated serine/threonine kinase family member 4
28	10445268	25.6129	2.24997e-05	0.0128748	3.28603	Gpr116	G protein-coupled receptor 116
29	10583179	-25.1511	2.33033e-05	0.0128748	0.609709	Pgr	progesterone receptor
30	10355567	24.6281	2.41068e-05	0.0128748	4.49138	Tmbim1	transmembrane BAX inhibitor motif containing 1
31	10375382	-24.4277	2.49104e-05	0.0128748	0.361923	Clint1	clathrin interactor 1
32	10351206	24.4243	2.5714e-05	0.0128748	4.41681	Selp	selectin, platelet
33	10593887	-23.8595	2.65175e-05	0.0128748	0.116312	Neil1	nei endonuclease VIII-like 1 (E. coli)
34	10475890	23.7064	2.73211e-05	0.0128748	3.11158	Mertk	c-mer proto-oncogene tyrosine kinase
35	10418506	23.5214	2.81246e-05	0.0128748	2.94004	Stab1	stabilin 1
36	10379204	22.5429	2.89282e-05	0.0128748	1.62289	Poldip2	polymerase (DNA-directed), delta interacting protein 2
37	10338910	-22.4842	2.97318e-05	0.0128748	0.399798	NA	NA
38	10557177	-22.409	3.05353e-05	0.0128748	0.294331	Prkcb	protein kinase C, beta
39	10437698	-22.3739	3.13389e-05	0.0128748	0.256306	Txndc11	thioredoxin domain containing 11
40	10393431	22.1211	3.21425e-05	0.0128748	2.10099	Tk1	thymidine kinase 1
41	10472277	-21.5283	3.2946e-05	0.0128748	0.521687	March7	membrane-associated ring finger (C3HC4) 7
42	10357371	-21.5018	3.37496e-05	0.0128748	0.116502	Tmem163	transmembrane protein 163
43	10353192	-21.2265	3.45531e-05	0.0128748	0.0871262	Eya1	eyes absent 1 homolog (Drosophila)
44	10558220	20.9801	3.53567e-05	0.0128748	1.51219	Pstk	phosphoseryl-tRNA kinase
45	10532896	20.7511	3.61603e-05	0.0128748	2.53875	2610524H06Rik	RIKEN cDNA 2610524H06 gene
46	10360315	-20.694	3.69638e-05	0.0128748	0.083241	Fcrl6	Fc receptor-like 6
47	10420957	-20.6197	3.77674e-05	0.0128748	0.433369	Ptk2b	PTK2 protein tyrosine kinase 2 beta
48	10513878	20.5839	3.85709e-05	0.0128748	1.86635	Rps18	ribosomal protein S18
49	10339829	-20.5545	3.93745e-05	0.0128748	0.170019	NA	NA
50	10428232	-20.4254	4.01781e-05	0.0128748	0.219331	Rrm2b	ribonucleotide reductase M2 B (TP53 inducible)
51	10376455	-20.2926	4.09816e-05	0.0128748	0.640169	NA	NA
52	10483679	-20.0865	4.17852e-05	0.0128748	0.148314	Gpr155	G protein-coupled receptor 155
53	10523647	-20.0773	4.25888e-05	0.0128748	0.430609	Aff1	AF4/FMR2 family, member 1
54	10547621	-20.0377	4.33923e-05	0.0128748	0.311897	Apobec1	apolipoprotein B mRNA editing enzyme, catalytic polypeptide 1
55	10405163	-19.9785	4.41959e-05	0.0128748	0.431119	Spin1	spindlin 1
56	10341788	-19.8124	4.49994e-05	0.0128748	0.448852	NA	NA
57	10403011	-19.7466	4.5803e-05	0.0128748	0.0877694	NA	NA
58	10402991	-19.5693	4.66066e-05	0.0128748	0.150089	NA	NA
59	10405179	19.5112	4.74101e-05	0.0128748	3.66058	S1pr3	sphingosine-1-phosphate receptor 3
60	10342630	-19.4322	4.82137e-05	0.0128748	0.246334	NA	NA
61	10600169	19.3471	4.90172e-05	0.0128748	15.8242	Bgn	biglycan
62	10437272	19.033	4.98208e-05	0.0128748	2.96329	Nlrc3	NLR family, CARD domain containing 3
63	10377286	18.8466	5.06244e-05	0.0128748	5.50138	Pik3r6	phosphoinositide-3-kinase, regulatory subunit 6
64	10347193	18.7483	5.14279e-05	0.0128748	2.24698	Atic	5-aminoimidazole-4-carboxamide ribonucleotide formyltransferase/IMP cyclohydrolase
65	10371379	-18.7191	5.22315e-05	0.0128748	0.0715399	Nuak1	NUAK family, SNF1-like kinase, 1
66	10449236	18.4746	5.30351e-05	0.0128748	4.17022	Nme4	NME/NM23 nucleoside diphosphate kinase 4
67	10339120	-18.4022	5.38386e-05	0.0128748	0.380627	NA	NA
68	10386604	18.3913	5.46422e-05	0.0128748	2.25216	Shmt1	serine hydroxymethyltransferase 1 (soluble)
69	10342973	-18.3735	5.54457e-05	0.0128748	0.28912	NA	NA
70	10523579	-18.2521	5.62493e-05	0.0128748	0.262324	Arhgap24	Rho GTPase activating protein 24
71	10542172	18.2484	5.70529e-05	0.0128748	3.14958	Clec1b	C-type lectin domain family 1, member b
72	10608699	18.1912	5.78564e-05	0.0128748	2.02963	NA	NA
73	10512226	-18.0762	5.866e-05	0.0128748	0.502718	Dcaf12	DDB1 and CUL4 associated factor 12
74	10421555	-18.0352	5.94635e-05	0.0128748	0.247175	Mir687	microRNA 687
75	10419073	-17.8259	6.02671e-05	0.0128748	0.607847	Tspan14	tetraspanin 14
76	10557035	17.822	6.10707e-05	0.0128748	1.95838	Polr3e	polymerase (RNA) III (DNA directed) polypeptide E
77	10427991	17.7791	6.18742e-05	0.0128748	2.48258	Trio	triple functional domain (PTPRF interacting)
78	10340060	-17.722	6.26778e-05	0.0128748	0.254394	NA	NA
79	10360563	17.7211	6.34813e-05	0.0128748	2.32506	Smyd3	SET and MYND domain containing 3
80	10376461	-17.6886	6.42849e-05	0.0128748	0.528243	Trim11	tripartite motif-containing 11
81	10437292	-17.6359	6.50885e-05	0.0128748	0.704054	Slx4	SLX4 structure-specific endonuclease subunit homolog (S. cerevisiae)
82	10510391	17.5642	6.5892e-05	0.0128748	2.73087	Srm	spermidine synthase
83	10545245	-17.5316	6.66956e-05	0.0128748	0.131714	NA	NA
84	10462346	17.5265	6.74992e-05	0.0128748	2.0307	Rcl1	RNA terminal phosphate cyclase-like 1
85	10574023	17.5157	6.83027e-05	0.0128748	9.42873	Mt2	metallothionein 2
86	10414527	17.5058	6.91063e-05	0.0128748	2.1972	NA	NA
87	10476952	17.436	6.99098e-05	0.0128748	1.7615	Entpd6	ectonucleoside triphosphate diphosphohydrolase 6
88	10476252	-17.4277	7.07134e-05	0.0128748	0.296283	Cdc25b	cell division cycle 25B
89	10404941	-17.3556	7.1517e-05	0.0128748	0.238124	Kdm1b	lysine (K)-specific demethylase 1B
90	10471721	17.3494	7.23205e-05	0.0128748	3.33219	Ptgs1	prostaglandin-endoperoxide synthase 1
91	10390103	-17.341	7.31241e-05	0.0128748	0.207111	Pdk2	pyruvate dehydrogenase kinase, isoenzyme 2
92	10381419	-17.323	7.39276e-05	0.0128748	0.562138	Nbr1	neighbor of Brca1 gene 1
93	10519815	-17.3218	7.47312e-05	0.0128748	0.151137	Cacna2d1	calcium channel, voltage-dependent, alpha2/delta subunit 1
94	10552964	17.3198	7.55348e-05	0.0128748	4.01139	Gm10252	predicted gene 10252
95	10392135	-17.2585	7.63383e-05	0.0128748	0.319801	Gh	growth hormone
96	10513957	17.1542	7.71419e-05	0.0128748	2.28139	Ptprd	protein tyrosine phosphatase, receptor type, D
97	10574276	17.1168	7.79455e-05	0.0128748	9.05772	Gpr97	G protein-coupled receptor 97
98	10338095	17.1137	7.8749e-05	0.0128748	1.66574	NA	NA
99	10431266	-17.0699	7.95526e-05	0.0128748	0.138183	Cerk	ceramide kinase
100	10608705	-17.0279	8.03561e-05	0.0128748	0.350871	NA	NA
101	10342293	-16.963	8.11597e-05	0.0128748	0.161697	NA	NA
102	10466172	-16.8556	8.19633e-05	0.0128748	0.0669676	Ms4a1	membrane-spanning 4-domains, subfamily A, member 1
103	10514054	16.8305	8.27668e-05	0.0128748	3.14929	Nfib	nuclear factor I/B
104	10455533	16.8304	8.35704e-05	0.0128748	1.9637	Eif1a	eukaryotic translation initiation factor 1A
105	10398075	16.8206	8.43739e-05	0.0128748	3.90888	Serpina3n	serine (or cysteine) peptidase inhibitor, clade A, member 3N
106	10359624	16.8173	8.51775e-05	0.0128748	2.12145	Prrx1	paired related homeobox 1
107	10338884	-16.7371	8.59811e-05	0.0128748	0.161657	NA	NA
108	10569014	16.7266	8.67846e-05	0.0128748	7.12453	Ifitm2	interferon induced transmembrane protein 2
109	10583145	-16.6879	8.75882e-05	0.0128748	0.477134	Tmem123	transmembrane protein 123
110	10512470	-16.5759	8.83918e-05	0.0128748	0.0647467	Cd72	CD72 antigen
111	10530592	-16.5493	8.91953e-05	0.0128748	0.46152	Fryl	furry homolog-like (Drosophila)
112	10381154	-16.5321	8.99989e-05	0.0128748	0.185764	Cnp	2',3'-cyclic nucleotide 3' phosphodiesterase
113	10417167	16.4308	9.08024e-05	0.0128748	1.91606	Clybl	citrate lyase beta like
114	10407192	-16.4305	9.1606e-05	0.0128748	0.28147	Slc38a9	solute carrier family 38, member 9
115	10545897	-16.4187	9.24096e-05	0.0128748	0.63274	Dusp11	dual specificity phosphatase 11 (RNA/RNP complex 1-interacting)
116	10519855	-16.3843	9.32131e-05	0.0128748	0.164705	Cacna2d1	calcium channel, voltage-dependent, alpha2/delta subunit 1
117	10357954	-16.3053	9.40167e-05	0.0128748	0.720928	Ppp1r12b	protein phosphatase 1, regulatory (inhibitor) subunit 12B
118	10385572	-16.2367	9.48202e-05	0.0128748	0.525451	Sqstm1	sequestosome 1
119	10427538	-16.2222	9.56238e-05	0.0128748	0.38162	Nipbl	Nipped-B homolog (Drosophila)
120	10407126	-16.207	9.64274e-05	0.0128748	0.232589	Plk2	polo-like kinase 2
121	10472846	16.1823	9.72309e-05	0.0128748	3.45715	Pdk1	pyruvate dehydrogenase kinase, isoenzyme 1
122	10366796	16.1542	9.80345e-05	0.0128748	2.99344	Mettl1	methyltransferase like 1
123	10576784	-16.123	9.88381e-05	0.0128748	0.120048	Cd209a	CD209a antigen
124	10398717	16.0996	9.96416e-05	0.0128748	2.77372	Trmt61a	tRNA methyltransferase 61A
125	10592493	-16.046	0.000100445	0.0128748	0.123765	4931429I11Rik	RIKEN cDNA 4931429I11 gene
126	10338219	-16.0219	0.000101249	0.0128748	0.248266	NA	NA
127	10348321	-15.9369	0.000102052	0.0128748	0.400313	Dgkd	diacylglycerol kinase, delta
128	10438415	-15.8448	0.000102856	0.0128748	0.175551	NA	NA
129	10480804	15.8253	0.000103659	0.0128748	1.88286	NA	NA
130	10520650	15.7925	0.000104463	0.0128748	2.17895	Cad	carbamoyl-phosphate synthetase 2, aspartate transcarbamylase, and dihydroorotase
131	10405216	-15.6386	0.000105267	0.0128748	0.277462	Syk	spleen tyrosine kinase
132	10598073	15.6292	0.00010607	0.0128748	7.63109	NA	NA
133	10484463	15.629	0.000106874	0.0128748	13.8133	Serping1	serine (or cysteine) peptidase inhibitor, clade G, member 1
134	10375820	-15.5949	0.000107677	0.0128748	0.489042	Clk4	CDC like kinase 4
135	10427667	-15.5923	0.000108481	0.0128748	0.641944	Spef2	sperm flagellar 2
136	10556302	15.5813	0.000109284	0.0128748	2.3794	Ampd3	adenosine monophosphate deaminase 3
137	10403558	-15.5807	0.000110088	0.0128748	0.240764	Ero1lb	ERO1-like beta (S. cerevisiae)
138	10594802	-15.5365	0.000110891	0.0128748	0.212775	Fam63b	family with sequence similarity 63, member B
139	10363860	15.5037	0.000111695	0.0128748	1.79822	Slc16a9	solute carrier family 16 (monocarboxylic acid transporters), member 9
140	10536429	-15.4949	0.000112499	0.0128748	0.329335	Tmem106b	transmembrane protein 106B
141	10437499	-15.4213	0.000113302	0.0128748	0.633218	Glyr1	glyoxylate reductase 1 homolog (Arabidopsis)
142	10479154	15.3761	0.000114106	0.0128748	7.26122	Tubb1	tubulin, beta 1 class VI
143	10355147	15.373	0.000114909	0.0128748	1.46995	Mettl21a	methyltransferase like 21A
144	10339380	-15.3573	0.000115713	0.0128748	0.221767	NA	NA
145	10393113	-15.2494	0.000116516	0.0128748	0.594143	Trim65	tripartite motif-containing 65
146	10594561	-15.2354	0.00011732	0.0128748	0.599999	Trip4	thyroid hormone receptor interactor 4
147	10432157	15.207	0.000118124	0.0128748	5.12471	NA	NA
148	10604630	-15.1213	0.000118927	0.0128748	0.479714	Mospd1	motile sperm domain containing 1
149	10341857	-15.1211	0.000119731	0.0128748	0.311145	NA	NA
150	10570573	15.0647	0.000120534	0.0128748	2.25286	Agpat5	1-acylglycerol-3-phosphate O-acyltransferase 5 (lysophosphatidic acid acyltransferase, epsilon)
151	10496605	15.0593	0.000121338	0.0128748	2.92155	Ccbl2	cysteine conjugate-beta lyase 2
152	10543213	-15.0493	0.000122141	0.0128748	0.444164	B630005N14Rik	RIKEN cDNA B630005N14 gene
153	10495270	-14.9678	0.000122945	0.0128748	0.533922	Amigo1	adhesion molecule with Ig like domain 1
154	10580033	-14.9235	0.000123748	0.0128748	0.416942	Cd97	CD97 antigen
155	10387821	14.9224	0.000124552	0.0128748	7.05086	Alox12	arachidonate 12-lipoxygenase
156	10393509	14.8757	0.000125356	0.0128748	1.51904	Usp36	ubiquitin specific peptidase 36
157	10565935	14.8728	0.000126159	0.0128748	1.79386	Arhgef17	Rho guanine nucleotide exchange factor (GEF) 17
158	10366881	-14.861	0.000126963	0.0128748	0.686796	Ddit3	DNA-damage inducible transcript 3
159	10359908	14.7428	0.00012857	0.0129222	2.0539	Rgs4	regulator of G-protein signaling 4
160	10597518	-14.7204	0.000129373	0.0129222	0.373638	Tgfbr2	transforming growth factor, beta receptor II
161	10338164	-14.6974	0.000130177	0.0129222	0.52947	NA	NA
162	10393970	14.6099	0.000130981	0.0129222	2.20698	Fasn	fatty acid synthase
163	10552546	-14.4488	0.000131784	0.0129222	0.489901	NA	NA
164	10343602	-14.42	0.000132588	0.0129222	0.53375	NA	NA
165	10339252	-14.4107	0.000133391	0.0129222	0.170805	NA	NA
166	10362941	-14.4017	0.000134195	0.0129222	0.250436	Prep	prolyl endopeptidase
167	10339222	-14.389	0.000134998	0.0129222	0.294523	NA	NA
168	10437443	-14.3552	0.000135802	0.0129222	0.437161	Cdip1	cell death inducing Trp53 target 1
169	10457787	-14.3369	0.000136605	0.0129222	0.156074	Klhl14	kelch-like 14
170	10425461	14.3324	0.000137409	0.0129222	1.94024	Adsl	adenylosuccinate lyase
171	10558458	-14.3219	0.000138213	0.0129222	0.498185	Ppp2r2d	protein phosphatase 2, regulatory subunit B, delta
172	10450614	14.3195	0.000139016	0.0129222	1.66804	2310061I04Rik	RIKEN cDNA 2310061I04 gene
173	10488892	-14.2822	0.00013982	0.0129222	0.679019	Trpc4ap	transient receptor potential cation channel, subfamily C, member 4 associated protein
174	10355806	14.2664	0.000140623	0.0129222	3.32131	Tuba4a	tubulin, alpha 4A
175	10343990	-14.262	0.000141427	0.0129222	0.465859	NA	NA
176	10368782	-14.209	0.00014223	0.0129222	0.49161	Fig4	FIG4 homolog (S. cerevisiae)
177	10572241	-14.1254	0.000143034	0.0129222	0.744056	Pbx4	pre B cell leukemia homeobox 4
178	10342134	13.9982	0.000143837	0.0129222	3.66304	NA	NA
179	10380549	-13.9384	0.000144641	0.0129222	0.444104	NA	NA
180	10605559	-13.9308	0.000145445	0.0129222	0.616734	NA	NA
181	10338852	-13.9107	0.000146248	0.0129222	0.423186	NA	NA
182	10591614	13.8844	0.000147052	0.0129222	2.62671	Dock6	dedicator of cytokinesis 6
183	10580191	13.8749	0.000147855	0.0129222	3.63119	Nfix	nuclear factor I/X
184	10344049	-13.844	0.000148659	0.0129222	0.490665	NA	NA
185	10459193	13.8282	0.000149462	0.0129222	1.71584	Ppargc1b	peroxisome proliferative activated receptor, gamma, coactivator 1 beta
186	10342211	-13.8231	0.000150266	0.0129222	0.297604	NA	NA
187	10339553	-13.8142	0.00015107	0.0129222	0.306894	NA	NA
188	10463836	13.7848	0.000151873	0.0129222	3.13037	Gsto1	glutathione S-transferase omega 1
189	10526972	13.7469	0.000152677	0.0129222	2.09968	Nudt1	nudix (nucleoside diphosphate linked moiety X)-type motif 1
190	10340492	13.7031	0.00015348	0.0129222	2.6576	NA	NA
191	10492049	-13.6716	0.000154284	0.0129222	0.622774	Supt20	suppressor of Ty 20
192	10340114	-13.6601	0.000155087	0.0129222	0.164141	NA	NA
193	10445574	13.6601	0.000155891	0.0129222	1.66187	Cul7	cullin 7
194	10509941	13.6388	0.000156694	0.0129222	2.26106	Rsg1	REM2 and RAB-like small GTPase 1
195	10361139	-13.5669	0.000157498	0.0129222	0.275083	Traf5	TNF receptor-associated factor 5
196	10535927	13.5412	0.000158302	0.0129222	2.20163	NA	NA
197	10454077	13.5341	0.000159105	0.0129222	2.32918	Taf4b	TAF4B RNA polymerase II, TATA box binding protein (TBP)-associated factor
198	10381049	-13.5007	0.000159909	0.0129222	0.118487	Rapgefl1	Rap guanine nucleotide exchange factor (GEF)-like 1
199	10523717	13.4946	0.000160712	0.0129222	8.4187	Spp1	secreted phosphoprotein 1
200	10373912	13.4655	0.000161516	0.0129222	1.76684	Osm	oncostatin M
201	10442638	13.4521	0.000162319	0.0129222	2.32264	Mrps34	mitochondrial ribosomal protein S34
202	10343016	-13.4427	0.000163123	0.0129222	0.350109	NA	NA
203	10417124	13.4353	0.000163927	0.0129222	2.46688	B930095G15Rik	RIKEN cDNA B930095G15 gene
204	10499854	13.4095	0.00016473	0.0129222	4.76743	S100a1	S100 calcium binding protein A1
205	10458913	-13.3862	0.000165534	0.0129222	0.5737	Cep120	centrosomal protein 120
206	10489018	-13.3815	0.000166337	0.0129222	0.554024	Rbm39	RNA binding motif protein 39
207	10464479	-13.3793	0.000167141	0.0129222	0.574042	Ppp6r3	protein phosphatase 6, regulatory subunit 3
208	10467653	13.3762	0.000167944	0.0129222	1.92204	Rrp12	ribosomal RNA processing 12 homolog (S. cerevisiae)
209	10356878	-13.366	0.000168748	0.0129222	0.232173	NA	NA
210	10370497	13.364	0.000169551	0.0129222	2.35624	Pdxk	pyridoxal (pyridoxine, vitamin B6) kinase
211	10523727	13.3349	0.000170355	0.0129222	1.74984	Pkd2	polycystic kidney disease 2
212	10545215	-13.3318	0.000171159	0.0129222	0.312542	NA	NA
213	10499560	13.3009	0.000171962	0.0129222	1.7404	Adam15	a disintegrin and metallopeptidase domain 15 (metargidin)
214	10554370	-13.286	0.000172766	0.0129222	0.371154	Zfp710	zinc finger protein 710
215	10378453	13.2828	0.000173569	0.0129222	2.04703	Cluh	clustered mitochondria (cluA/CLU1) homolog
216	10438262	13.2806	0.000174373	0.0129222	2.40573	Slc25a1	solute carrier family 25 (mitochondrial carrier, citrate transporter), member 1
217	10453602	-13.2758	0.000175176	0.0129222	0.727659	NA	NA
218	10539592	13.2673	0.00017598	0.0129222	1.9696	Smyd5	SET and MYND domain containing 5
219	10426507	-13.2637	0.000176784	0.0129222	0.490708	Arid2	AT rich interactive domain 2 (ARID, RFX-like)
220	10583676	13.2502	0.000177587	0.0129222	1.80523	Carm1	coactivator-associated arginine methyltransferase 1
221	10450920	13.238	0.000178391	0.0129222	3.10701	NA	NA
222	10365482	13.1995	0.000179194	0.0129222	5.9156	Timp3	tissue inhibitor of metalloproteinase 3
223	10568735	13.198	0.000179998	0.0129222	1.84567	Ebf3	early B cell factor 3
224	10576807	-13.1942	0.000180801	0.0129222	0.144846	Cd209d	CD209d antigen
225	10530841	13.1652	0.000181605	0.0129222	12.0681	Igfbp7	insulin-like growth factor binding protein 7
226	10598091	13.1629	0.000182408	0.0129222	1.57203	NA	NA
227	10421526	-13.1576	0.000183212	0.0129222	0.264814	Rb1	retinoblastoma 1
228	10351689	13.134	0.000184016	0.0129222	2.00202	Gm10521	predicted gene 10521
229	10421577	-13.126	0.000184819	0.0129222	0.539045	Gm9779	predicted gene 9779
230	10585732	-13.1197	0.000185623	0.0129222	0.559529	Ulk3	unc-51-like kinase 3
231	10390763	-13.1166	0.000186426	0.0129222	0.187665	Ccr7	chemokine (C-C motif) receptor 7
232	10491331	-13.0963	0.00018723	0.0129222	0.541896	Pik3ca	phosphatidylinositol 3-kinase, catalytic, alpha polypeptide
233	10596277	-13.0873	0.000188033	0.0129222	0.70928	Dnajc13	DnaJ (Hsp40) homolog, subfamily C, member 13
234	10466304	13.0648	0.000188837	0.0129222	2.13745	Dtx4	deltex 4 homolog (Drosophila)
235	10389114	13.0646	0.00018964	0.0129222	2.01297	Nle1	notchless homolog 1 (Drosophila)
236	10426557	12.934	0.000190444	0.0129222	1.62517	Pfkm	phosphofructokinase, muscle
237	10607848	-12.9201	0.000191248	0.0129222	0.195718	Egfl6	EGF-like-domain, multiple 6
238	10449854	-12.9178	0.000192051	0.0129222	0.562669	Akap8l	A kinase (PRKA) anchor protein 8-like
239	10602221	-12.9161	0.000192855	0.0129222	0.584638	Mir680-2	microRNA 680-2
240	10372668	-12.8745	0.000193658	0.0129222	0.472156	Mdm2	transformed mouse 3T3 cell double minute 2
241	10572693	12.8709	0.000194462	0.0129222	2.40803	NA	NA
242	10341070	12.8175	0.000195265	0.0129222	8.9134	NA	NA
243	10378508	12.812	0.000196069	0.0129222	2.32553	Tsr1	TSR1 20S rRNA accumulation
244	10587266	-12.7984	0.000196873	0.0129222	0.392068	Gclc	glutamate-cysteine ligase, catalytic subunit
245	10443786	-12.7908	0.000197676	0.0129222	0.478146	Pde9a	phosphodiesterase 9A
246	10495896	12.7833	0.00019848	0.0129222	1.62397	Camk2d	calcium/calmodulin-dependent protein kinase II, delta
247	10374333	-12.7437	0.000199283	0.0129222	0.521471	Ikzf1	IKAROS family zinc finger 1
248	10407159	-12.7421	0.000200087	0.0129222	0.323221	Ankrd55	ankyrin repeat domain 55
249	10494735	-12.7073	0.00020089	0.0129222	0.527369	Gdap2	ganglioside-induced differentiation-associated-protein 2
250	10459837	-12.7039	0.000201694	0.0129222	0.566652	8030462N17Rik	RIKEN cDNA 8030462N17 gene
251	10366052	12.6969	0.000202497	0.0129222	2.15709	Kitl	kit ligand
252	10585680	-12.695	0.000203301	0.0129222	0.43303	NA	NA
253	10578964	12.6717	0.000204105	0.0129222	1.90706	Tma16	translation machinery associated 16 homolog (S. cerevisiae)
254	10489204	12.6676	0.000204908	0.0129222	2.6308	Tgm2	transglutaminase 2, C polypeptide
255	10446693	12.6568	0.000205712	0.0129222	1.85562	Wdr43	WD repeat domain 43
256	10362538	12.6508	0.000206515	0.0129222	1.69754	Lama4	laminin, alpha 4
257	10404354	12.6319	0.000207319	0.0129222	1.70464	Rps18	ribosomal protein S18
258	10378253	12.6317	0.000208122	0.0129222	2.02967	Camkk1	calcium/calmodulin-dependent protein kinase kinase 1, alpha
259	10471108	-12.6086	0.000208926	0.0129222	0.446243	Gpr107	G protein-coupled receptor 107
260	10339322	-12.5423	0.00020973	0.0129222	0.33769	NA	NA
261	10448707	12.53	0.000210533	0.0129222	1.45461	Tbl3	transducin (beta)-like 3
262	10340169	12.5096	0.000211337	0.0129222	3.72469	NA	NA
263	10498273	12.5053	0.00021214	0.0129222	2.5657	Tm4sf1	transmembrane 4 superfamily member 1
264	10431424	12.4982	0.000212944	0.0129222	2.3007	Plxnb2	plexin B2
265	10392440	12.4951	0.000213747	0.0129222	2.13183	Slc16a6	solute carrier family 16 (monocarboxylic acid transporters), member 6
266	10393877	12.4715	0.000214551	0.0129222	2.8053	Mafg	v-maf musculoaponeurotic fibrosarcoma oncogene family, protein G (avian)
267	10342177	-12.4574	0.000215354	0.0129222	0.291744	NA	NA
268	10339509	-12.4275	0.000216158	0.0129222	0.476037	NA	NA
269	10399874	12.4261	0.000216962	0.0129222	2.68935	Bcap29	B cell receptor associated protein 29
270	10341364	12.4184	0.000217765	0.0129222	1.5829	NA	NA
271	10338115	-12.4075	0.000218569	0.0129222	0.298379	NA	NA
272	10471608	-12.3934	0.000219372	0.0129222	0.645009	Cntrl	centriolin
273	10350646	-12.3357	0.000220979	0.0129661	0.24354	Edem3	ER degradation enhancer, mannosidase alpha-like 3
274	10495343	-12.3189	0.000221783	0.0129661	0.419476	Wdr47	WD repeat domain 47
275	10364038	-12.3087	0.000222587	0.0129661	0.685902	Upb1	ureidopropionase, beta
276	10582376	12.305	0.00022339	0.0129661	1.80308	Piezo1	piezo-type mechanosensitive ion channel component 1
277	10487040	12.2675	0.000224194	0.0129661	2.59038	Fbn1	fibrillin 1
278	10546434	12.2582	0.000224997	0.0129661	1.60919	Adamts9	a disintegrin-like and metallopeptidase (reprolysin type) with thrombospondin type 1 motif, 9
279	10523772	-12.239	0.000225801	0.0129661	0.431143	Lrrc8d	leucine rich repeat containing 8D
280	10574159	12.2295	0.000226604	0.0129661	2.18919	Nlrc5	NLR family, CARD domain containing 5
281	10445627	12.2189	0.000227408	0.0129661	1.59828	2310039H08Rik	RIKEN cDNA 2310039H08 gene
282	10532954	12.207	0.000228211	0.0129661	2.82846	Mlec	malectin
283	10599956	-12.1873	0.000229819	0.0129858	0.664712	NA	NA
284	10601857	-12.1793	0.000230622	0.0129858	0.237966	NA	NA
285	10399178	12.1732	0.000231426	0.0129858	2.12924	Cdca7l	cell division cycle associated 7 like
286	10338751	-12.1382	0.000232229	0.0129858	0.332776	NA	NA
287	10340168	-12.1294	0.000233033	0.0129858	0.263046	NA	NA
288	10547034	-12.1252	0.000233836	0.0129858	0.713126	Raf1	v-raf-leukemia viral oncogene 1
289	10342447	-12.0767	0.00023464	0.0129858	0.556242	NA	NA
290	10448424	-12.0181	0.000235443	0.0129858	0.551013	Pdpk1	3-phosphoinositide dependent protein kinase 1
291	10581535	12.0174	0.000236247	0.0129858	1.63839	Rps18	ribosomal protein S18
292	10477920	12.0168	0.000237051	0.0129858	8.50902	Myl9	myosin, light polypeptide 9, regulatory
293	10363575	12.0106	0.000237854	0.0129858	1.89395	Dna2	DNA replication helicase 2 homolog (yeast)
294	10598626	12.0021	0.000238658	0.0129858	3.93529	Tspan7	tetraspanin 7
295	10431585	-11.9827	0.000239461	0.0129858	0.512848	NA	NA
296	10425364	-11.9561	0.000240265	0.0129858	0.643553	Atf4	activating transcription factor 4
297	10549108	11.9541	0.000241068	0.0129858	3.48334	Abcc9	ATP-binding cassette, sub-family C (CFTR/MRP), member 9
298	10565330	-11.954	0.000241872	0.0129858	0.529581	Zfand6	zinc finger, AN1-type domain 6
299	10512709	-11.9497	0.000242676	0.0129858	0.555115	Slc25a51	solute carrier family 25, member 51
300	10427402	11.9176	0.000243479	0.0129858	1.59692	Ghr	growth hormone receptor
301	10538408	-11.8406	0.000244283	0.0129858	0.307727	Mturn	maturin, neural progenitor differentiation regulator homolog (Xenopus)
302	10540118	11.8332	0.000245086	0.0129858	2.08753	Lsm3	LSM3 homolog, U6 small nuclear RNA associated (S. cerevisiae)
303	10384474	11.83	0.00024589	0.0129858	2.50269	Pno1	partner of NOB1 homolog (S. cerevisiae)
304	10445442	-11.8294	0.000246693	0.0129858	0.608853	Gtpbp2	GTP binding protein 2
305	10503305	-11.8291	0.000247497	0.0129858	0.576329	1110037F02Rik	RIKEN cDNA 1110037F02 gene
306	10342255	-11.8103	0.0002483	0.0129858	0.241546	NA	NA
307	10359929	11.7861	0.000249104	0.0129858	1.55228	Ddr2	discoidin domain receptor family, member 2
308	10470446	11.7807	0.000249908	0.0129858	1.63749	Rxra	retinoid X receptor alpha
309	10366238	-11.7728	0.000250711	0.0129858	0.539789	Ppp1r12a	protein phosphatase 1, regulatory (inhibitor) subunit 12A
310	10440427	11.7417	0.000251515	0.0129858	1.37899	D16Ertd472e	DNA segment, Chr 16, ERATO Doi 472, expressed
311	10510720	11.733	0.000252318	0.0129858	1.70483	Rpl22	ribosomal protein L22
312	10514219	11.724	0.000253122	0.0129858	1.96898	Scarna8	small Cajal body-specific RNA 8
313	10343087	11.702	0.000253925	0.0129858	1.90656	NA	NA
314	10567086	-11.6987	0.000254729	0.0129858	0.333459	Cyp2r1	cytochrome P450, family 2, subfamily r, polypeptide 1
315	10339631	11.6841	0.000255533	0.0129858	2.64053	NA	NA
316	10525542	-11.6839	0.000256336	0.0129858	0.167707	Bcl7a	B cell CLL/lymphoma 7A
317	10366310	-11.6691	0.00025714	0.0129858	0.429682	Osbpl8	oxysterol binding protein-like 8
318	10420035	11.6352	0.000257943	0.0129858	1.90023	Ipo4	importin 4
319	10565968	-11.633	0.000258747	0.0129858	0.377299	Atg16l2	autophagy related 16-like 2 (S. cerevisiae)
320	10343116	11.6273	0.00025955	0.0129858	1.9703	NA	NA
321	10343434	-11.6234	0.000260354	0.0129858	0.364739	NA	NA
322	10476163	-11.5988	0.000261157	0.0129858	0.639258	Ptpra	protein tyrosine phosphatase, receptor type, A
323	10526493	11.5933	0.000261961	0.0129858	4.67675	Myl10	myosin, light chain 10, regulatory
324	10394448	-11.5759	0.000262765	0.0129858	0.706462	Pum2	pumilio RNA-binding family member 2
325	10358733	11.5756	0.000263568	0.0129858	2.14605	Rgl1	ral guanine nucleotide dissociation stimulator,-like 1
326	10340832	-11.5727	0.000264372	0.0129858	0.387009	NA	NA
327	10408220	-11.5669	0.000265175	0.0129858	0.413716	NA	NA
328	10359201	-11.5547	0.000265979	0.0129858	0.436685	Ralgps2	Ral GEF with PH domain and SH3 binding motif 2
329	10390237	11.5519	0.000266782	0.0129858	2.20828	Atp5g1	ATP synthase, H+ transporting, mitochondrial F0 complex, subunit C1 (subunit 9)
330	10404904	-11.5437	0.000267586	0.0129858	0.319045	Rbm24	RNA binding motif protein 24
331	10500103	-11.5424	0.00026839	0.0129858	0.622419	Gabpb2	GA repeat binding protein, beta 2
332	10591263	-11.5274	0.000269193	0.0129858	0.302212	Fbxl12	F-box and leucine-rich repeat protein 12
333	10400538	-11.5273	0.000269997	0.0129858	0.613532	Trappc6b	trafficking protein particle complex 6B
334	10343266	-11.5273	0.0002708	0.0129858	0.0607171	NA	NA
335	10453057	11.5234	0.000271604	0.0129858	2.35265	Cyp1b1	cytochrome P450, family 1, subfamily b, polypeptide 1
336	10507539	11.5179	0.000272407	0.0129858	1.55226	Elovl1	elongation of very long chain fatty acids (FEN1/Elo2, SUR4/Elo3, yeast)-like 1
337	10394471	-11.5074	0.000273211	0.0129858	0.314886	Sdc1	syndecan 1
338	10561702	11.4928	0.000274014	0.0129858	3.79833	Kcnk6	potassium inwardly-rectifying channel, subfamily K, member 6
339	10457745	-11.4919	0.000274818	0.0129858	0.566775	Trappc8	trafficking protein particle complex 8
340	10544815	-11.4696	0.000275622	0.0129858	0.448178	Hibadh	3-hydroxyisobutyrate dehydrogenase
341	10367305	11.4686	0.000276425	0.0129858	1.54488	Ankrd52	ankyrin repeat domain 52
342	10581495	11.4593	0.000277229	0.0129858	1.9886	NA	NA
343	10512640	-11.444	0.000278032	0.0129858	0.519782	Gne	glucosamine (UDP-N-acetyl)-2-epimerase/N-acetylmannosamine kinase
344	10378088	11.4416	0.000278836	0.0129858	2.63818	Mybbp1a	MYB binding protein (P160) 1a
345	10370242	-11.4406	0.000279639	0.0129858	0.436593	Pcbp3	poly(rC) binding protein 3
346	10510629	11.4371	0.000280443	0.0129858	1.44216	Nol9	nucleolar protein 9
347	10577164	11.42	0.000281246	0.0129858	1.68938	Gas6	growth arrest specific 6
348	10451851	-11.3931	0.00028205	0.0129858	0.347002	Armcx3	armadillo repeat containing, X-linked 3
349	10536494	-11.3677	0.000283657	0.0130207	0.422112	Cav2	caveolin 2
350	10343701	-11.3498	0.000284461	0.0130207	0.641436	NA	NA
351	10344101	11.349	0.000285264	0.0130207	3.25096	NA	NA
352	10572485	-11.3401	0.000286068	0.0130207	0.373718	Rab3a	RAB3A, member RAS oncogene family
353	10502484	-11.3352	0.000286871	0.0130207	0.667112	Pkn2	protein kinase N2
354	10475965	11.3226	0.000288479	0.0130479	2.37633	Polr1b	polymerase (RNA) I polypeptide B
355	10558600	11.3175	0.000289282	0.0130479	2.15028	Mtg1	mitochondrial GTPase 1 homolog (S. cerevisiae)
356	10366476	11.3019	0.000290086	0.0130479	3.55378	Ptprb	protein tyrosine phosphatase, receptor type, B
357	10412207	11.2719	0.000290889	0.0130479	2.08953	Gpx8	glutathione peroxidase 8 (putative)
358	10340798	-11.2408	0.000291693	0.0130479	0.366628	NA	NA
359	10399419	-11.2119	0.000292496	0.0130479	0.345457	NA	NA
360	10443836	11.1999	0.0002933	0.0130479	1.94709	Rrp1b	ribosomal RNA processing 1 homolog B (S. cerevisiae)
361	10340107	-11.1941	0.000294103	0.0130479	0.438761	NA	NA
362	10568714	-11.1749	0.000294907	0.0130479	0.611173	Mki67	antigen identified by monoclonal antibody Ki 67
363	10375290	-11.1747	0.000295711	0.0130479	0.684145	Slu7	SLU7 splicing factor homolog (S. cerevisiae)
364	10402986	-11.15	0.000296514	0.0130479	0.173871	NA	NA
365	10446376	-11.1499	0.000297318	0.0130479	0.36447	Man2a1	mannosidase 2, alpha 1
366	10341480	-11.1452	0.000298121	0.0130479	0.189203	NA	NA
367	10344553	-11.1069	0.000298925	0.0130479	0.288672	NA	NA
368	10384192	11.0786	0.000299728	0.0130479	1.46199	Tbrg4	transforming growth factor beta regulated gene 4
369	10515590	-11.073	0.000300532	0.0130479	0.734746	Kdm4a	lysine (K)-specific demethylase 4A
370	10472195	-11.0677	0.000301336	0.0130479	0.553803	Nudt15	nudix (nucleoside diphosphate linked moiety X)-type motif 15
371	10384652	-11.0632	0.000302139	0.0130479	0.0637009	NA	NA
372	10411019	-11.0604	0.000302943	0.0130479	0.536514	Msh3	mutS homolog 3 (E. coli)
373	10525553	-11.0513	0.00030455	0.0130587	0.179067	NA	NA
374	10563411	11.0367	0.000305353	0.0130587	2.00019	Grwd1	glutamate-rich WD repeat containing 1
375	10386095	-11.0354	0.000306157	0.0130587	0.533434	Fam114a2	family with sequence similarity 114, member A2
376	10421293	-11.0348	0.00030696	0.0130587	0.713576	Ppp3cc	protein phosphatase 3, catalytic subunit, gamma isoform
377	10339388	-11.0188	0.000307764	0.0130587	0.446828	NA	NA
378	10574149	11.0136	0.000308568	0.0130587	1.9838	Nlrc5	NLR family, CARD domain containing 5
379	10340185	-10.9766	0.000309371	0.0130587	0.362658	NA	NA
380	10440002	-10.9719	0.000310175	0.0130587	0.605233	Gpr128	G protein-coupled receptor 128
381	10497441	10.97	0.000310978	0.0130587	1.68557	Gyg	glycogenin
382	10364373	10.9621	0.000311782	0.0130587	2.83161	Lsm7	LSM7 homolog, U6 small nuclear RNA associated (S. cerevisiae)
383	10340570	-10.9482	0.000312585	0.0130587	0.502852	NA	NA
384	10559516	10.939	0.000313389	0.0130587	1.59236	Rdh13	retinol dehydrogenase 13 (all-trans and 9-cis)
385	10508992	10.9365	0.000314193	0.0130587	1.74654	Paqr7	progestin and adipoQ receptor family member VII
386	10596812	10.9294	0.000314996	0.0130587	3.22479	Fam212a	family with sequence similarity 212, member A
387	10338472	-10.9153	0.0003158	0.0130587	0.524372	NA	NA
388	10413695	-10.8929	0.000316603	0.0130587	0.501044	Pbrm1	polybromo 1
389	10502257	10.8906	0.000317407	0.0130587	1.34138	Gstcd	glutathione S-transferase, C-terminal domain containing
390	10530563	-10.8784	0.00031821	0.0130587	0.580665	Fryl	furry homolog-like (Drosophila)
391	10494306	-10.8609	0.000319014	0.0130587	0.558627	Mcl1	myeloid cell leukemia sequence 1
392	10439463	-10.843	0.000319817	0.0130587	0.56042	Timmdc1	translocase of inner mitochondrial membrane domain containing 1
393	10447108	10.8412	0.000320621	0.0130587	2.60718	Arhgef33	Rho guanine nucleotide exchange factor (GEF) 33
394	10579894	10.8412	0.000321425	0.0130587	1.19694	Hhip	Hedgehog-interacting protein
395	10364675	10.8379	0.000322228	0.0130587	1.90841	Gpx4	glutathione peroxidase 4
396	10443009	10.8366	0.000323032	0.0130587	2.09881	Ergic1	endoplasmic reticulum-golgi intermediate compartment (ERGIC) 1
397	10342474	-10.8346	0.000323835	0.0130587	0.458517	NA	NA
398	10380927	-10.8259	0.000324639	0.0130587	0.274032	Grb7	growth factor receptor bound protein 7
399	10461775	10.7915	0.000325442	0.0130587	1.37203	Gm5244	ribosomal protein, large, P1 pseudogene
400	10351792	-10.7797	0.000326246	0.0130587	0.335464	Slamf9	SLAM family member 9
401	10391918	-10.7794	0.000327049	0.0130587	0.464127	Plekhm1	pleckstrin homology domain containing, family M (with RUN domain) member 1
402	10436456	10.7635	0.000327853	0.0130587	3.3208	Pros1	protein S (alpha)
403	10401564	-10.7426	0.000328657	0.0130587	0.420624	Arel1	apoptosis resistant E3 ubiquitin protein ligase 1
404	10537410	10.7319	0.00032946	0.0130587	2.77129	Tbxas1	thromboxane A synthase 1, platelet
405	10455602	-10.729	0.000330264	0.0130587	0.496846	Dmxl1	Dmx-like 1
406	10366667	-10.7161	0.000331067	0.0130587	0.668634	Gns	glucosamine (N-acetyl)-6-sulfatase
407	10402020	-10.7089	0.000331871	0.0130587	0.515658	Eml5	echinoderm microtubule associated protein like 5
408	10546631	10.7081	0.000332674	0.0130587	4.91212	Frmd4b	FERM domain containing 4B
409	10371506	10.7059	0.000333478	0.0130587	4.19509	Stab2	stabilin 2
410	10581625	-10.7058	0.000334282	0.0130587	0.622098	Ist1	increased sodium tolerance 1 homolog (yeast)
411	10343484	-10.701	0.000335085	0.0130587	0.420786	NA	NA
412	10578391	-10.6994	0.000335889	0.0130587	0.654725	Smarce1	SWI/SNF related, matrix associated, actin dependent regulator of chromatin, subfamily e, member 1
413	10546960	10.6977	0.000336692	0.0130587	1.38858	NA	NA
414	10568586	-10.6946	0.000337496	0.0130587	0.228909	Fam53b	family with sequence similarity 53, member B
415	10481654	10.6902	0.000338299	0.0130587	1.54909	Fpgs	folylpolyglutamyl synthetase
416	10371002	10.6784	0.000339103	0.0130587	2.82708	Lsm7	LSM7 homolog, U6 small nuclear RNA associated (S. cerevisiae)
417	10531931	10.6737	0.000339906	0.0130587	2.86382	Sparcl1	SPARC-like 1
418	10442493	10.6732	0.00034071	0.0130587	2.26557	Rab26os	RAB26, member RAS oncogene family, opposite strand
419	10528120	-10.645	0.000341514	0.0130587	0.470889	Dmtf1	cyclin D binding myb-like transcription factor 1
420	10474112	-10.6312	0.000342317	0.0130587	0.393667	Traf6	TNF receptor-associated factor 6
421	10497831	-10.5962	0.000343924	0.0130879	0.602596	Ccna2	cyclin A2
422	10385484	-10.5899	0.000344728	0.0130879	0.664022	Ddx5	DEAD (Asp-Glu-Ala-Asp) box polypeptide 5
423	10338759	10.5724	0.000345531	0.0130879	1.45112	NA	NA
424	10501608	10.5543	0.000347139	0.0131012	9.18324	Vcam1	vascular cell adhesion molecule 1
425	10574899	10.5453	0.000347942	0.0131012	2.07702	NA	NA
426	10555089	-10.5381	0.000348746	0.0131012	0.652359	Rsf1	remodeling and spacing factor 1
427	10603051	-10.5348	0.000349549	0.0131012	0.278201	Ap1s2	adaptor-related protein complex 1, sigma 2 subunit
428	10536499	10.5327	0.000350353	0.0131012	1.56648	Cav1	caveolin 1, caveolae protein
429	10341846	-10.5302	0.000351156	0.0131012	0.235932	NA	NA
430	10380944	-10.5278	0.00035196	0.0131012	0.733599	Zpbp2	zona pellucida binding protein 2
431	10467578	-10.5159	0.000352763	0.0131012	0.288554	Pik3ap1	phosphoinositide-3-kinase adaptor protein 1
432	10506301	10.5144	0.000353567	0.0131012	3.09962	Lepr	leptin receptor
433	10341600	10.5134	0.000354371	0.0131012	1.78017	NA	NA
434	10380381	-10.5121	0.000355174	0.0131012	0.530977	Tob1	transducer of ErbB-2.1
435	10338634	-10.4986	0.000355978	0.0131012	0.58486	NA	NA
436	10367122	-10.4963	0.000356781	0.0131012	0.579617	Baz2a	bromodomain adjacent to zinc finger domain, 2A
437	10474700	10.4919	0.000357585	0.0131012	13.2759	Thbs1	thrombospondin 1
438	10427997	-10.4859	0.000358388	0.0131012	0.387222	Ankrd33b	ankyrin repeat domain 33B
439	10343704	-10.4819	0.000359192	0.0131012	0.465751	NA	NA
440	10339836	10.4759	0.000359996	0.0131012	2.11772	NA	NA
441	10428561	-10.4759	0.000360799	0.0131012	0.62272	Rad21	RAD21 homolog (S. pombe)
442	10517457	10.4756	0.000361603	0.0131012	1.96064	NA	NA
443	10597920	10.443	0.000362406	0.0131012	1.45173	Zdhhc3	zinc finger, DHHC domain containing 3
444	10344247	-10.4411	0.00036321	0.0131012	0.372348	NA	NA
445	10424833	-10.4353	0.000364013	0.0131012	0.583199	Maf1	MAF1 homolog (S. cerevisiae)
446	10494043	-10.4163	0.000364817	0.0131012	0.654964	Tdrkh	tudor and KH domain containing protein
447	10450063	10.4066	0.00036562	0.0131012	1.57376	Rps18	ribosomal protein S18
448	10384233	10.4058	0.000366424	0.0131012	1.35293	Tns3	tensin 3
449	10592106	-10.3846	0.000367228	0.0131012	0.507127	Tirap	toll-interleukin 1 receptor (TIR) domain-containing adaptor protein
450	10343525	-10.3791	0.000368031	0.0131012	0.320378	NA	NA
451	10341622	-10.3767	0.000368835	0.0131012	0.33327	NA	NA
452	10579313	10.3672	0.000369638	0.0131012	1.6527	Ssbp4	single stranded DNA binding protein 4
453	10449034	10.3303	0.000370442	0.0131012	1.79323	Fam173a	family with sequence similarity 173, member A
454	10529425	10.328	0.000371245	0.0131012	1.81774	Nop14	NOP14 nucleolar protein
455	10388786	-10.3202	0.000372049	0.0131012	0.77296	Supt6	suppressor of Ty 6
456	10490931	-10.3155	0.000373656	0.0131278	0.509259	Ythdf3	YTH domain family 3
457	10490370	10.3144	0.00037446	0.0131278	2.41243	Psma7	proteasome (prosome, macropain) subunit, alpha type 7
458	10490256	10.2967	0.000375263	0.0131278	1.37343	NA	NA
459	10582337	10.2889	0.00037687	0.0131344	1.63129	Piezo1	piezo-type mechanosensitive ion channel component 1
460	10504458	-10.273	0.000377674	0.0131344	0.757742	Clta	clathrin, light polypeptide (Lca)
461	10391100	10.2702	0.000378477	0.0131344	2.41603	Atp5g1	ATP synthase, H+ transporting, mitochondrial F0 complex, subunit C1 (subunit 9)
462	10575052	-10.2692	0.000379281	0.0131344	0.530598	Cdh1	cadherin 1
463	10342279	-10.2683	0.000380085	0.0131344	0.282442	NA	NA
464	10360046	10.2675	0.000380888	0.0131344	1.79369	Sdhc	succinate dehydrogenase complex, subunit C, integral membrane protein
465	10582275	10.2571	0.000381692	0.0131344	2.45817	Slc7a5	solute carrier family 7 (cationic amino acid transporter, y+ system), member 5
466	10459844	10.2537	0.000382495	0.0131344	2.18208	Haus1	HAUS augmin-like complex, subunit 1
467	10605315	10.2479	0.000383299	0.0131344	2.33183	Lage3	L antigen family, member 3
468	10439282	10.2425	0.000384102	0.0131344	1.32444	Csta1	cystatin A1
469	10519183	10.2387	0.000384906	0.0131344	1.98441	Atad3a	ATPase family, AAA domain containing 3A
470	10339401	-10.2363	0.000385709	0.0131344	0.367015	NA	NA
471	10602068	10.2362	0.000386513	0.0131344	1.56664	Mid2	midline 2
472	10451123	10.2322	0.000387317	0.0131344	1.48621	Slc29a1	solute carrier family 29 (nucleoside transporters), member 1
473	10358389	-10.2239	0.00038812	0.0131344	0.0882969	Rgs2	regulator of G-protein signaling 2
474	10545308	-10.2212	0.000388924	0.0131344	0.510028	Kdm3a	lysine (K)-specific demethylase 3A
475	10464218	-10.1921	0.000389727	0.0131344	0.573278	Fam160b1	family with sequence similarity 160, member B1
476	10360173	-10.1821	0.000390531	0.0131344	0.117507	Slamf7	SLAM family member 7
477	10338743	10.1804	0.000391334	0.0131344	5.02811	NA	NA
478	10390768	-10.1758	0.000392138	0.0131344	0.663348	Smarce1	SWI/SNF related, matrix associated, actin dependent regulator of chromatin, subfamily e, member 1
479	10339185	10.1755	0.000392942	0.0131344	3.02118	NA	NA
480	10538939	-10.1521	0.000393745	0.0131344	0.227415	Eif2ak3	eukaryotic translation initiation factor 2 alpha kinase 3
481	10438738	-10.1504	0.000394549	0.0131344	0.439106	Bcl6	B cell leukemia/lymphoma 6
482	10427928	10.15	0.000395352	0.0131344	2.18436	Trio	triple functional domain (PTPRF interacting)
483	10528484	10.1442	0.000396156	0.0131344	2.05284	Srpk2	serine/arginine-rich protein specific kinase 2
484	10483698	10.1344	0.000396959	0.0131344	1.79152	Wipf1	WAS/WASL interacting protein family, member 1
485	10465651	-10.1334	0.000397763	0.0131344	0.714237	Mark2	MAP/microtubule affinity-regulating kinase 2
486	10552173	-10.1319	0.000398566	0.0131344	0.663153	Cep89	centrosomal protein 89
487	10341455	-10.1272	0.00039937	0.0131344	0.356102	NA	NA
488	10412394	-10.1268	0.000400174	0.0131344	0.362729	Nnt	nicotinamide nucleotide transhydrogenase
489	10341050	-10.1264	0.000400977	0.0131344	0.410253	NA	NA
490	10384940	10.1143	0.000401781	0.0131344	1.48124	Erlec1	endoplasmic reticulum lectin 1
491	10382300	-10.1126	0.000402584	0.0131344	0.41382	Map2k6	mitogen-activated protein kinase kinase 6
492	10350992	-10.1068	0.000403388	0.0131344	0.651717	Rc3h1	RING CCCH (C3H) domains 1
493	10601778	-10.0849	0.000404191	0.0131344	0.405995	Armcx3	armadillo repeat containing, X-linked 3
494	10438103	10.0843	0.000404995	0.0131344	2.41238	Ccdc116	coiled-coil domain containing 116
495	10342336	-10.0756	0.000405798	0.0131344	0.453311	NA	NA
496	10388861	10.0708	0.000406602	0.0131344	1.52182	Tmem199	transmembrane protein 199
497	10511832	10.0656	0.000408209	0.013143	1.20237	C230012O17Rik	RIKEN cDNA C230012O17 gene
498	10445412	-10.0536	0.000409013	0.013143	0.32434	Nfkbie	nuclear factor of kappa light polypeptide gene enhancer in B cells inhibitor, epsilon
499	10539435	10.052	0.000409816	0.013143	1.81026	Bola3	bolA-like 3 (E. coli)
500	10478678	-10.0367	0.00041062	0.013143	0.31424	Cd40	CD40 antigen
501	10440964	-10.0313	0.000411423	0.013143	0.599246	Cryzl1	crystallin, zeta (quinone reductase)-like 1
502	10485483	10.0159	0.000412227	0.013143	2.03533	Nat10	N-acetyltransferase 10
503	10351623	10.0155	0.000413031	0.013143	2.81687	F11r	F11 receptor
504	10561453	-10.0093	0.000413834	0.013143	0.245533	Zfp36	zinc finger protein 36
505	10463517	9.99841	0.000414638	0.013143	2.9032	Pprc1	peroxisome proliferative activated receptor, gamma, coactivator-related 1
506	10360957	-9.99077	0.000415441	0.013143	0.259192	Kctd3	potassium channel tetramerisation domain containing 3
507	10530100	-9.959	0.000416245	0.013143	0.596283	Arap2	ArfGAP with RhoGAP domain, ankyrin repeat and PH domain 2
508	10545255	-9.95702	0.000417048	0.013143	0.549689	Rpia	ribose 5-phosphate isomerase A
509	10546538	9.9463	0.000417852	0.013143	1.57708	Suclg2	succinate-Coenzyme A ligase, GDP-forming, beta subunit
510	10603627	-9.94458	0.000418655	0.013143	0.470274	Bcor	BCL6 interacting corepressor
511	10487154	-9.9359	0.000419459	0.013143	0.682115	Secisbp2l	SECIS binding protein 2-like
512	10343755	9.91181	0.000420263	0.013143	4.49714	NA	NA
513	10567407	9.87045	0.000421066	0.013143	1.67597	Thumpd1	THUMP domain containing 1
514	10383756	9.86837	0.00042187	0.013143	5.34712	Ifitm2	interferon induced transmembrane protein 2
515	10608273	9.86163	0.000422673	0.013143	1.19778	NA	NA
516	10577808	-9.85466	0.000423477	0.013143	0.57557	Tacc1	transforming, acidic coiled-coil containing protein 1
517	10341621	9.85108	0.00042428	0.013143	3.39155	NA	NA
518	10522465	9.84947	0.000425084	0.013143	1.91917	Dancr	differentiation antagonizing non-protein coding RNA
519	10568355	-9.84711	0.000425888	0.013143	0.502009	Pycard	PYD and CARD domain containing
520	10343158	9.83441	0.000426691	0.013143	1.69874	NA	NA
521	10423733	-9.8314	0.000427495	0.013143	0.576779	NA	NA
522	10406736	9.82308	0.000428298	0.013143	9.46793	F2rl2	coagulation factor II (thrombin) receptor-like 2
523	10474129	9.81991	0.000429102	0.013143	1.31564	Pamr1	peptidase domain containing associated with muscle regeneration 1
524	10339518	-9.81243	0.000429905	0.013143	0.5196	NA	NA
525	10472467	-9.80259	0.000430709	0.013143	0.645153	NA	NA
526	10602166	-9.79361	0.000431512	0.013143	0.635075	Nxt2	nuclear transport factor 2-like export factor 2
527	10575255	9.7894	0.000432316	0.013143	3.83374	Pkd1l3	polycystic kidney disease 1 like 3
528	10564527	9.78757	0.00043312	0.013143	1.90297	Nr2f2	nuclear receptor subfamily 2, group F, member 2
529	10354286	9.78264	0.000434727	0.0131578	2.22917	Kdelc1	KDEL (Lys-Asp-Glu-Leu) containing 1
530	10381697	-9.77897	0.00043553	0.0131578	0.690488	Hexim1	hexamethylene bis-acetamide inducible 1
531	10343885	-9.77691	0.000436334	0.0131578	0.478151	NA	NA
532	10340923	-9.76326	0.000437137	0.0131578	0.620715	NA	NA
533	10536390	-9.76083	0.000437941	0.0131578	0.30404	NA	NA
534	10339099	-9.75155	0.000438745	0.0131578	0.582907	NA	NA
535	10560624	9.74861	0.000439548	0.0131578	3.33687	Apoe	apolipoprotein E
536	10573461	9.74372	0.000440352	0.0131578	2.35639	Dnase2a	deoxyribonuclease II alpha
537	10340012	-9.73855	0.000441155	0.0131578	0.308536	NA	NA
538	10374068	-9.72877	0.000441959	0.0131578	0.4236	Dbnl	drebrin-like
539	10495873	-9.72414	0.000442762	0.0131578	0.70223	NA	NA
540	10548879	9.7222	0.000443566	0.0131578	7.93324	Mgp	matrix Gla protein
541	10343472	-9.71682	0.000444369	0.0131578	0.202356	NA	NA
542	10583952	-9.71357	0.000445173	0.0131578	0.675037	Ncapd3	non-SMC condensin II complex, subunit D3
543	10519504	-9.70624	0.000445977	0.0131578	0.70593	Sri	sorcin
544	10549473	-9.69839	0.00044678	0.0131578	0.622956	Caprin2	caprin family member 2
545	10343182	-9.69838	0.000447584	0.0131578	0.410596	NA	NA
546	10572456	-9.69829	0.000448387	0.0131578	0.411708	Jund	jun D proto-oncogene
547	10398695	-9.6816	0.000449994	0.0131786	0.686102	Mark3	MAP/microtubule affinity-regulating kinase 3
548	10396205	-9.68109	0.000450798	0.0131786	0.49363	Arid4a	AT rich interactive domain 4A (RBP1-like)
549	10354816	-9.67867	0.000451601	0.0131786	0.460344	Clk1	CDC-like kinase 1
550	10508663	-9.67627	0.000452405	0.0131786	0.679427	Laptm5	lysosomal-associated protein transmembrane 5
551	10450325	9.67328	0.000453209	0.0131786	1.70996	Cfb	complement factor B
552	10340753	-9.66631	0.000454816	0.0131972	0.258901	NA	NA
553	10411751	-9.66392	0.000455619	0.0131972	0.444379	Slc30a5	solute carrier family 30 (zinc transporter), member 5
554	10403680	-9.65895	0.000456423	0.0131972	0.540544	Arid4b	AT rich interactive domain 4B (RBP1-like)
555	10562096	9.65321	0.000457226	0.0131972	1.63014	Tmem147	transmembrane protein 147
556	10344386	-9.63572	0.000458834	0.0131972	0.286647	NA	NA
557	10387890	9.633	0.000459637	0.0131972	1.73501	Cxcl16	chemokine (C-X-C motif) ligand 16
558	10565819	9.63184	0.000460441	0.0131972	1.69681	Slco2b1	solute carrier organic anion transporter family, member 2b1
559	10502552	9.63154	0.000461244	0.0131972	2.70924	Clca3a1	chloride channel calcium activated 3A1
560	10588683	9.62857	0.000462048	0.0131972	1.25224	Hyal2	hyaluronoglucosaminidase 2
561	10374185	-9.62655	0.000462851	0.0131972	0.428477	Ccm2	cerebral cavernous malformation 2
562	10419170	-9.60296	0.000463655	0.0131972	0.419161	Txndc16	thioredoxin domain containing 16
563	10386628	-9.59341	0.000464458	0.0131972	0.458091	Natd1	N-acetyltransferase domain containing 1
564	10505630	-9.59183	0.000465262	0.0131972	0.617224	Snapc3	small nuclear RNA activating complex, polypeptide 3
565	10386850	-9.56923	0.000466066	0.0131972	0.80053	Ncor1	nuclear receptor co-repressor 1
566	10416256	-9.56414	0.000466869	0.0131972	0.599064	Bin3	bridging integrator 3
567	10340377	9.56242	0.000467673	0.0131972	3.92927	NA	NA
568	10384566	-9.55996	0.000468476	0.0131972	0.339634	NA	NA
569	10339892	9.55445	0.00046928	0.0131972	1.29837	NA	NA
570	10412298	9.55261	0.000470083	0.0131972	2.52323	Itga1	integrin alpha 1
571	10584317	9.54642	0.000470887	0.0131972	2.93475	Esam	endothelial cell-specific adhesion molecule
572	10425012	-9.52911	0.000471691	0.0131972	0.630782	Zfp7	zinc finger protein 7
573	10520048	-9.52165	0.000472494	0.0131972	0.438782	Kmt2e	lysine (K)-specific methyltransferase 2E
574	10340092	-9.49891	0.000473298	0.0131972	0.357163	NA	NA
575	10595327	-9.49847	0.000474101	0.0131972	0.540009	Phip	pleckstrin homology domain interacting protein
576	10344284	-9.48658	0.000474905	0.0131972	0.177496	NA	NA
577	10461022	9.48562	0.000475708	0.0131972	1.91792	Ppp1r14b	protein phosphatase 1, regulatory (inhibitor) subunit 14B
578	10350753	-9.47739	0.000476512	0.0131972	0.424607	Glul	glutamate-ammonia ligase (glutamine synthetase)
579	10487945	-9.44504	0.000477315	0.0131972	0.304138	Gpcpd1	glycerophosphocholine phosphodiesterase GDE1 homolog (S. cerevisiae)
580	10437210	9.44491	0.000478119	0.0131972	1.4344	Bace2	beta-site APP-cleaving enzyme 2
581	10484920	9.44462	0.000478923	0.0131972	2.08266	Ptpmt1	protein tyrosine phosphatase, mitochondrial 1
582	10349016	-9.44053	0.000479726	0.0131972	0.527922	2310035C23Rik	RIKEN cDNA 2310035C23 gene
583	10557450	9.43242	0.00048053	0.0131972	1.61203	Bola2	bolA-like 2 (E. coli)
584	10460018	-9.42448	0.000481333	0.0131972	0.657401	Zfp236	zinc finger protein 236
585	10340658	-9.42109	0.000482137	0.0131972	0.687261	NA	NA
586	10502745	9.42053	0.00048294	0.0131972	2.03612	NA	NA
587	10342459	-9.40977	0.000483744	0.0131972	0.45668	NA	NA
588	10420439	-9.40849	0.000484548	0.0131972	0.706913	Zdhhc20	zinc finger, DHHC domain containing 20
589	10604735	-9.40715	0.000485351	0.0131972	0.612837	Rbmx	RNA binding motif protein, X chromosome
590	10536216	9.40698	0.000486155	0.0131972	1.92439	Gng11	guanine nucleotide binding protein (G protein), gamma 11
591	10498095	-9.40686	0.000486958	0.0131972	0.499347	Cog6	component of oligomeric golgi complex 6
592	10440909	-9.39615	0.000487762	0.0131972	0.615016	NA	NA
593	10435048	9.39053	0.000488565	0.0131972	1.466	Tctex1d2	Tctex1 domain containing 2
594	10343809	-9.38718	0.000489369	0.0131972	0.297269	NA	NA
595	10503695	-9.38292	0.000490172	0.0131972	0.094069	Bach2	BTB and CNC homology 2
596	10588026	9.38083	0.000490976	0.0131972	1.29182	NA	NA
597	10545974	9.37527	0.00049178	0.0131972	2.23738	Antxr1	anthrax toxin receptor 1
598	10372110	-9.3749	0.000492583	0.0131972	0.682903	Phxr2	per-hexamer repeat gene 2
599	10341531	9.37488	0.000493387	0.0131972	1.90466	NA	NA
600	10339921	-9.37427	0.000494994	0.0132109	0.617228	NA	NA
601	10362674	-9.36989	0.000495797	0.0132109	0.332077	Rnu3a	U3A small nuclear RNA
602	10469571	-9.36926	0.000496601	0.0132109	0.382522	Otud1	OTU domain containing 1
603	10343793	9.3631	0.000497404	0.0132109	2.02046	NA	NA
604	10429491	-9.36256	0.000498208	0.0132109	0.635057	Arc	activity regulated cytoskeletal-associated protein
605	10547926	9.35838	0.000499012	0.0132109	1.29024	Cops7a	COP9 (constitutive photomorphogenic) homolog, subunit 7a (Arabidopsis thaliana)
606	10501447	-9.34344	0.000499815	0.0132109	0.684856	Prpf38b	PRP38 pre-mRNA processing factor 38 (yeast) domain containing B
607	10342409	-9.34044	0.000500619	0.0132109	0.303764	NA	NA
608	10343240	-9.33845	0.000501422	0.0132109	0.748062	NA	NA
609	10603026	-9.33683	0.000502226	0.0132109	0.532773	Ctps2	cytidine 5'-triphosphate synthase 2
610	10476314	9.3368	0.000503029	0.0132109	7.85498	Prnp	prion protein
611	10436198	-9.33493	0.000503833	0.0132109	0.580262	Gm5486	predicted gene 5486
612	10438445	-9.33409	0.000504637	0.0132109	0.305885	Klhl6	kelch-like 6
613	10430319	9.33188	0.00050544	0.0132109	1.61663	Tst	thiosulfate sulfurtransferase, mitochondrial
614	10441107	9.32748	0.000507047	0.0132152	2.36026	Psmg1	proteasome (prosome, macropain) assembly chaperone 1
615	10460202	-9.32365	0.000507851	0.0132152	0.519676	Suv420h1	suppressor of variegation 4-20 homolog 1 (Drosophila)
616	10486712	-9.32337	0.000508654	0.0132152	0.516092	Zscan29	zinc finger SCAN domains 29
617	10362487	-9.31079	0.000509458	0.0132152	0.720775	Tspyl1	testis-specific protein, Y-encoded-like 1
618	10551511	-9.30535	0.000510261	0.0132152	0.632591	Gmfg	glia maturation factor, gamma
619	10366544	-9.30241	0.000511065	0.0132152	0.767354	NA	NA
620	10572669	-9.2989	0.000511869	0.0132152	0.145267	Fam129c	family with sequence similarity 129, member C
621	10340734	-9.29431	0.000512672	0.0132152	0.455929	NA	NA
622	10547140	-9.29233	0.000513476	0.0132152	0.520617	Tmcc1	transmembrane and coiled coil domains 1
623	10344141	-9.28618	0.000514279	0.0132152	0.430907	NA	NA
624	10340952	9.26856	0.000515083	0.0132152	2.95931	NA	NA
625	10574812	-9.26462	0.000515886	0.0132152	0.627714	Ctcf	CCCTC-binding factor
626	10339229	-9.26285	0.00051669	0.0132152	0.518894	NA	NA
627	10435525	-9.2548	0.000517494	0.0132152	0.45207	Iqcb1	IQ calmodulin-binding motif containing 1
628	10578539	9.24892	0.000518297	0.0132152	1.54059	Slc25a4	solute carrier family 25 (mitochondrial carrier, adenine nucleotide translocator), member 4
629	10529375	-9.24208	0.000519101	0.0132152	0.515733	Mxd4	Max dimerization protein 4
630	10454655	-9.23982	0.000519904	0.0132152	0.65883	Apc	adenomatosis polyposis coli
631	10344363	-9.23849	0.000520708	0.0132152	0.258026	NA	NA
632	10562130	-9.23494	0.000521511	0.0132152	0.677723	Ffar1	free fatty acid receptor 1
633	10608346	9.23378	0.000522315	0.0132152	1.24324	NA	NA
634	10388648	9.22252	0.000523118	0.0132152	1.88393	Ankrd13b	ankyrin repeat domain 13b
635	10457054	9.20767	0.000523922	0.0132152	1.90292	Zadh2	zinc binding alcohol dehydrogenase, domain containing 2
636	10556463	-9.20568	0.000524726	0.0132152	0.183007	Arntl	aryl hydrocarbon receptor nuclear translocator-like
637	10343941	-9.20407	0.000525529	0.0132152	0.26454	NA	NA
638	10474093	-9.20229	0.000526333	0.0132152	0.485392	2810002D19Rik	RIKEN cDNA 2810002D19 gene
639	10604597	9.19945	0.000527136	0.0132152	1.83551	NA	NA
640	10339848	-9.19613	0.00052794	0.0132152	0.334001	NA	NA
641	10428004	-9.19164	0.000528743	0.0132152	0.269244	Ankrd33b	ankyrin repeat domain 33B
642	10555303	-9.18362	0.000529547	0.0132152	0.501153	Pgm2l1	phosphoglucomutase 2-like 1
643	10341185	-9.18259	0.000530351	0.0132152	0.504936	NA	NA
644	10504670	9.17681	0.000531958	0.0132347	5.08358	E230008N13Rik	RIKEN cDNA E230008N13 gene
645	10491300	-9.16263	0.000534368	0.0132626	0.396156	Skil	SKI-like
646	10342267	-9.16026	0.000535172	0.0132626	0.46839	NA	NA
647	10377605	9.15115	0.000535975	0.0132626	2.36053	Tmem256	transmembrane protein 256
648	10352125	-9.14068	0.000536779	0.0132626	0.46633	Gm9982	predicted gene 9982
649	10351182	9.1393	0.000537583	0.0132626	2.23556	Sele	selectin, endothelial cell
650	10340690	-9.13821	0.000538386	0.0132626	0.394462	NA	NA
651	10338064	-9.13733	0.00053919	0.0132626	0.459405	NA	NA
652	10338799	-9.13382	0.000539993	0.0132626	0.168954	NA	NA
653	10342686	-9.12832	0.000540797	0.0132626	0.572817	NA	NA
654	10361186	-9.12604	0.0005416	0.0132626	0.257319	Sertad4	SERTA domain containing 4
655	10582390	9.12057	0.000542404	0.0132626	1.73058	Aprt	adenine phosphoribosyl transferase
656	10342754	-9.11455	0.000543207	0.0132626	0.564788	NA	NA
657	10343993	-9.11287	0.000544011	0.0132626	0.271776	NA	NA
658	10389617	-9.11219	0.000544815	0.0132626	0.213386	Ppm1e	protein phosphatase 1E (PP2C domain containing)
659	10344371	9.1043	0.000545618	0.0132626	1.85538	NA	NA
660	10338168	-9.1014	0.000546422	0.0132626	0.204894	NA	NA
661	10407209	-9.09916	0.000547225	0.0132626	0.423713	Slc38a9	solute carrier family 38, member 9
662	10341466	9.09492	0.000548029	0.0132626	1.79078	NA	NA
663	10341637	-9.0888	0.000548832	0.0132626	0.395202	NA	NA
664	10602474	-9.08379	0.000549636	0.0132626	0.517971	Phf8	PHD finger protein 8
665	10468949	-9.0802	0.000551243	0.0132772	0.398919	Dclre1c	DNA cross-link repair 1C, PSO2 homolog (S. cerevisiae)
666	10568361	-9.07977	0.000552047	0.0132772	0.637947	Yipf5	Yip1 domain family, member 5
667	10542575	9.07173	0.00055285	0.0132772	1.52426	Pde3a	phosphodiesterase 3A, cGMP inhibited
668	10426093	-9.07078	0.000553654	0.0132772	0.560832	NA	NA
669	10338065	-9.06723	0.000554457	0.0132772	0.248795	NA	NA
670	10340423	-9.066	0.000555261	0.0132772	0.666084	NA	NA
671	10343813	-9.0615	0.000556064	0.0132772	0.264944	NA	NA
672	10401882	-9.05178	0.000556868	0.0132772	0.758477	Gtf2a1	general transcription factor II A, 1
673	10473240	9.04549	0.000558475	0.0132926	1.75223	NA	NA
674	10586844	-9.04528	0.000559279	0.0132926	0.496185	Adam10	a disintegrin and metallopeptidase domain 10
675	10342495	9.04304	0.000560082	0.0132926	2.67626	NA	NA
676	10520250	-9.03359	0.000560886	0.0132926	0.717729	Nub1	negative regulator of ubiquitin-like proteins 1
677	10387219	9.02818	0.000561689	0.0132926	2.17004	Rangrf	RAN guanine nucleotide release factor
678	10356084	-9.0264	0.000562493	0.0132926	0.341828	Irs1	insulin receptor substrate 1
679	10595189	-9.02499	0.0005641	0.0133059	0.654319	Slc17a5	solute carrier family 17 (anion/sugar transporter), member 5
680	10465278	9.02366	0.000564904	0.0133059	1.4765	Cdc42ep2	CDC42 effector protein (Rho GTPase binding) 2
681	10417887	-9.02178	0.000565707	0.0133059	0.558169	Mss51	MSS51 mitochondrial translational activator
682	10455227	-9.01959	0.000566511	0.0133059	0.589907	Rnf14	ring finger protein 14
683	10468653	-9.01237	0.000567314	0.0133059	0.436218	Ccdc186	coiled-coil domain containing 186
684	10341389	-9.01165	0.000568118	0.0133059	0.560614	NA	NA
685	10498998	-9.01046	0.000568921	0.0133059	0.360104	D930015E06Rik	RIKEN cDNA D930015E06 gene
686	10540897	9.01004	0.000569725	0.0133059	2.90202	Pparg	peroxisome proliferator activated receptor gamma
687	10352064	9.00935	0.000570529	0.0133059	1.2443	NA	NA
688	10604076	9.00454	0.000572939	0.0133275	2.51581	Snora69	small nucleolar RNA, H/ACA box 69
689	10583496	9.00245	0.000573743	0.0133275	1.63503	Ppan	peter pan homolog (Drosophila)
690	10498599	-9.00199	0.000574546	0.0133275	0.384899	Ift80	intraflagellar transport 80
691	10406757	-8.993	0.00057535	0.0133275	0.547092	Col4a3bp	collagen, type IV, alpha 3 (Goodpasture antigen) binding protein
692	10340214	-8.9917	0.000576154	0.0133275	0.447883	NA	NA
693	10342434	-8.98262	0.000576957	0.0133275	0.376157	NA	NA
694	10457916	8.98071	0.000577761	0.0133275	1.70918	NA	NA
695	10546803	8.97877	0.000578564	0.0133275	1.25193	NA	NA
696	10341407	8.97774	0.000579368	0.0133275	1.22594	NA	NA
697	10340968	-8.97319	0.000580171	0.0133275	0.317366	NA	NA
698	10591630	8.96809	0.000580975	0.0133275	1.97947	Dock6	dedicator of cytokinesis 6
699	10347232	8.96575	0.000581778	0.0133275	2.11796	Xrcc5	X-ray repair complementing defective repair in Chinese hamster cells 5
700	10340436	-8.96519	0.000582582	0.0133275	0.39481	NA	NA
701	10352092	-8.95451	0.000583386	0.0133275	0.357912	Zbtb18	zinc finger and BTB domain containing 18
702	10559606	-8.95096	0.000584189	0.0133275	0.816211	Tmem86b	transmembrane protein 86B
703	10426042	-8.93853	0.000584993	0.0133275	0.44503	Gramd4	GRAM domain containing 4
704	10453461	-8.93722	0.000585796	0.0133275	0.577453	Fbxo11	F-box protein 11
705	10438112	-8.93611	0.0005866	0.0133275	0.750872	Pi4ka	phosphatidylinositol 4-kinase, catalytic, alpha polypeptide
706	10363173	8.92361	0.000587403	0.0133275	3.0276	Gja1	gap junction protein, alpha 1
707	10405001	-8.91799	0.000588207	0.0133275	0.647991	Bicd2	bicaudal D homolog 2 (Drosophila)
708	10475113	-8.91733	0.00058901	0.0133275	0.647377	NA	NA
709	10495945	8.91406	0.000589814	0.0133275	1.51547	Zgrf1	zinc finger, GRF-type containing 1
710	10341363	-8.90969	0.000590618	0.0133275	0.279665	NA	NA
711	10343259	-8.90442	0.000591421	0.0133275	0.328906	NA	NA
712	10590799	-8.90256	0.000593028	0.013345	0.547141	C330006D17Rik	RIKEN cDNA C330006D17 gene
713	10346340	8.89399	0.000594635	0.013355	1.58729	9430016H08Rik	RIKEN cDNA 9430016H08 gene
714	10461354	8.89066	0.000595439	0.013355	1.5488	Tut1	terminal uridylyl transferase 1, U6 snRNA-specific
715	10392943	-8.88448	0.000596243	0.013355	0.516804	Hn1	hematological and neurological expressed sequence 1
716	10606088	-8.88032	0.000597046	0.013355	0.334983	Hdac8	histone deacetylase 8
717	10534456	8.86934	0.00059785	0.013355	2.55845	Hip1	huntingtin interacting protein 1
718	10542181	-8.86458	0.000598653	0.013355	0.499663	Clec9a	C-type lectin domain family 9, member a
719	10445241	8.85502	0.000599457	0.013355	2.64493	Tnfrsf21	tumor necrosis factor receptor superfamily, member 21
720	10488608	-8.85363	0.00060026	0.013355	0.785463	Trib3	tribbles homolog 3 (Drosophila)
721	10533323	-8.84918	0.000601064	0.013355	0.782791	NA	NA
722	10416887	-8.84694	0.000601867	0.013355	0.262058	Slain1	SLAIN motif family, member 1
723	10539861	8.84125	0.000602671	0.013355	1.7308	Rpn1	ribophorin I
724	10416169	-8.8351	0.000603475	0.013355	0.483826	Gnrh1	gonadotropin releasing hormone 1
725	10384452	-8.83306	0.000605082	0.0133713	0.463343	NA	NA
726	10387871	8.8307	0.000605885	0.0133713	1.91621	Pelp1	proline, glutamic acid and leucine rich protein 1
727	10435329	8.82321	0.000607492	0.0133713	1.74489	Ccdc14	coiled-coil domain containing 14
728	10536155	8.82064	0.0006091	0.0133713	1.25987	NA	NA
729	10522581	8.82064	0.0006091	0.0133713	1.25987	NA	NA
730	10382912	8.81887	0.000609903	0.0133713	2.09517	40057	septin 9
731	10470911	8.81611	0.000610707	0.0133713	2.55192	Set	SET nuclear oncogene
732	10485624	-8.81457	0.00061151	0.0133713	0.334034	Prrg4	proline rich Gla (G-carboxyglutamic acid) 4 (transmembrane)
733	10580765	-8.81074	0.000612314	0.0133713	0.68469	Pllp	plasma membrane proteolipid
734	10511156	-8.80907	0.000613117	0.0133713	0.715213	Ccnl2	cyclin L2
735	10343860	-8.8081	0.000613921	0.0133713	0.222343	NA	NA
736	10539135	8.80743	0.000614724	0.0133713	2.31216	Capg	capping protein (actin filament), gelsolin-like
737	10600301	8.80185	0.000615528	0.0133713	1.92951	Ssr4	signal sequence receptor, delta
738	10460237	-8.80139	0.000616332	0.0133713	0.483627	Unc93b1	unc-93 homolog B1 (C. elegans)
739	10446656	-8.78972	0.000617135	0.0133713	0.591211	Lpin2	lipin 2
740	10574157	8.78416	0.000617939	0.0133713	2.76991	Nlrc5	NLR family, CARD domain containing 5
741	10544610	8.7827	0.000618742	0.0133713	5.65474	Igf2bp3	insulin-like growth factor 2 mRNA binding protein 3
742	10338854	8.77598	0.000619546	0.0133713	1.89692	NA	NA
743	10394831	-8.7738	0.000620349	0.0133713	0.647918	Gm5784	predicted gene 5784
744	10342018	8.77319	0.000621153	0.0133713	1.45027	NA	NA
745	10537394	8.76804	0.000621957	0.0133713	2.03692	1110001J03Rik	RIKEN cDNA 1110001J03 gene
746	10490989	8.76359	0.00062276	0.0133713	3.09402	Cp	ceruloplasmin
747	10571752	8.76039	0.000623564	0.0133713	4.14443	Dctd	dCMP deaminase
748	10545298	-8.75737	0.000624367	0.0133713	0.602798	Rmnd5a	required for meiotic nuclear division 5 homolog A (S. cerevisiae)
749	10563108	-8.75344	0.000625171	0.0133713	0.501222	Snord35a	small nucleolar RNA, C/D box 35A
750	10545910	-8.74278	0.000625974	0.0133713	0.508533	Pcyox1	prenylcysteine oxidase 1
751	10548300	-8.73444	0.000626778	0.0133713	0.416394	Klrb1	killer cell lectin-like receptor subfamily B member 1
752	10338047	-8.73319	0.000627581	0.0133713	0.318528	NA	NA
753	10574632	-8.72573	0.000629189	0.0133844	0.724327	Cbfb	core binding factor beta
754	10474545	-8.72434	0.000629992	0.0133844	0.293633	Slc12a6	solute carrier family 12, member 6
755	10372928	-8.71204	0.000630796	0.0133844	0.644104	Mon2	MON2 homolog (yeast)
756	10522802	-8.71156	0.000631599	0.0133844	0.688228	Ythdc1	YTH domain containing 1
757	10350046	-8.69686	0.000632403	0.0133844	0.134371	Kdm5b	lysine (K)-specific demethylase 5B
758	10450501	8.69639	0.000633206	0.0133844	5.12038	Tnf	tumor necrosis factor
759	10589913	-8.69035	0.000634813	0.0133918	0.684837	Dync1li1	dynein cytoplasmic 1 light intermediate chain 1
760	10421197	-8.68865	0.000635617	0.0133918	0.709519	Chmp7	charged multivesicular body protein 7
761	10404069	-8.68332	0.000636421	0.0133918	0.572094	Hist1h1a	histone cluster 1, H1a
762	10350684	-8.6829	0.000637224	0.0133918	0.524582	Arpc5	actin related protein 2/3 complex, subunit 5
763	10548525	-8.67968	0.000638028	0.0133918	0.173901	NA	NA
764	10593497	-8.67908	0.000638831	0.0133918	0.434863	Zc3h12c	zinc finger CCCH type containing 12C
765	10435031	-8.67898	0.000639635	0.0133918	0.555054	Ubxn7	UBX domain protein 7
766	10345445	-8.67608	0.000640438	0.0133918	0.48064	Arid5a	AT rich interactive domain 5A (MRF1-like)
767	10608282	8.67325	0.000641242	0.0133918	1.15805	NA	NA
768	10411393	8.66869	0.000642046	0.0133918	1.47903	Rps18	ribosomal protein S18
769	10347968	-8.66264	0.000642849	0.0133918	0.652837	Sp100	nuclear antigen Sp100
770	10415576	-8.65451	0.000643653	0.0133918	0.535475	Zmym2	zinc finger, MYM-type 2
771	10516640	8.65373	0.000644456	0.0133918	1.86741	Eif3i	eukaryotic translation initiation factor 3, subunit I
772	10516081	8.65275	0.00064526	0.0133918	1.70843	Ppie	peptidylprolyl isomerase E (cyclophilin E)
773	10557233	-8.64719	0.000646867	0.0134078	0.735164	Tnrc6a	trinucleotide repeat containing 6a
774	10589889	8.64428	0.000648474	0.0134202	1.26906	Glb1	galactosidase, beta 1
775	10342609	-8.64296	0.000649278	0.0134202	0.199682	NA	NA
776	10346843	8.64032	0.000650081	0.0134202	2.30364	Nrp2	neuropilin 2
777	10552570	8.63355	0.000650885	0.0134202	1.21545	Klk1b11	kallikrein 1-related peptidase b11
778	10553521	8.63177	0.000651688	0.0134202	1.51575	Gas2	growth arrest specific 2
779	10483817	-8.62135	0.000652492	0.0134202	0.592615	6030499A19Rik	RIKEN cDNA 6030499A19 gene
780	10593492	-8.61678	0.000654099	0.0134279	0.271874	Zc3h12c	zinc finger CCCH type containing 12C
781	10339880	-8.61641	0.000654903	0.0134279	0.300766	NA	NA
782	10441952	-8.61572	0.000655706	0.0134279	0.456728	NA	NA
783	10405211	-8.61377	0.00065651	0.0134279	0.594608	Gadd45g	growth arrest and DNA-damage-inducible 45 gamma
784	10559766	-8.61083	0.000657313	0.0134279	0.424302	Zfp583	zinc finger protein 583
785	10523134	8.61022	0.000658117	0.0134279	13.1924	Pf4	platelet factor 4
786	10538150	8.60468	0.00065892	0.0134279	6.15602	Tmem176a	transmembrane protein 176A
787	10472916	8.60439	0.000659724	0.0134279	1.86697	Cdca7	cell division cycle associated 7
788	10364784	8.59808	0.000661331	0.0134279	1.89766	Reep6	receptor accessory protein 6
789	10387985	-8.5973	0.000662135	0.0134279	0.174819	Scimp	SLP adaptor and CSK interacting membrane protein
790	10339353	-8.593	0.000662938	0.0134279	0.18385	NA	NA
791	10344396	-8.59191	0.000663742	0.0134279	0.375966	NA	NA
792	10363000	8.58761	0.000664545	0.0134279	1.87341	Gpx4	glutathione peroxidase 4
793	10540075	-8.58604	0.000665349	0.0134279	0.548578	Hdac11	histone deacetylase 11
794	10342736	8.58351	0.000666152	0.0134279	2.56898	NA	NA
795	10426544	-8.57948	0.000666956	0.0134279	0.707755	Slc48a1	solute carrier family 48 (heme transporter), member 1
796	10594800	-8.57848	0.00066776	0.0134279	0.255346	Fam63b	family with sequence similarity 63, member B
797	10424379	-8.56845	0.000668563	0.0134279	0.533169	Srsf3	serine/arginine-rich splicing factor 3
798	10556487	-8.56779	0.000669367	0.0134279	0.517596	NA	NA
799	10465282	8.56661	0.00067017	0.0134279	1.42836	Pola2	polymerase (DNA directed), alpha 2
800	10598032	8.56489	0.000670974	0.0134279	1.71187	NA	NA
801	10394093	-8.56105	0.000671777	0.0134279	0.600563	BC017643	cDNA sequence BC017643
802	10391577	-8.56035	0.000672581	0.0134279	0.327983	Hdac5	histone deacetylase 5
803	10338257	-8.56003	0.000674188	0.0134279	0.440238	NA	NA
804	10341942	-8.5574	0.000674992	0.0134279	0.0877738	NA	NA
805	10594142	8.55682	0.000675795	0.0134279	1.90218	NA	NA
806	10435162	-8.55449	0.000676599	0.0134279	0.697703	Lrch3	leucine-rich repeats and calponin homology (CH) domain containing 3
807	10341820	-8.55244	0.000677402	0.0134279	0.320294	NA	NA
808	10397645	8.55244	0.000678206	0.0134279	3.21934	Gpr65	G-protein coupled receptor 65
809	10344186	-8.55059	0.000679009	0.0134279	0.500268	NA	NA
810	10437852	-8.54437	0.000679813	0.0134279	0.646386	Marf1	meiosis arrest female 1
811	10379654	-8.5423	0.000680616	0.0134279	0.62421	Ap2b1	adaptor-related protein complex 2, beta 1 subunit
812	10538901	8.53526	0.00068142	0.0134279	6.13512	BC005685	cDNA sequence BC005685
813	10565083	8.53207	0.000682224	0.0134279	1.74965	NA	NA
814	10572838	-8.5313	0.000683027	0.0134279	0.619295	Sin3b	transcriptional regulator, SIN3B (yeast)
815	10396610	8.52249	0.000683831	0.0134279	2.09374	Mthfd1	methylenetetrahydrofolate dehydrogenase (NADP+ dependent), methenyltetrahydrofolate cyclohydrolase, formyltetrahydrofolate synthase
816	10338231	8.51863	0.000684634	0.0134279	2.0633	NA	NA
817	10493585	-8.5162	0.000685438	0.0134279	0.70429	Ube2q1	ubiquitin-conjugating enzyme E2Q (putative) 1
818	10491945	-8.51566	0.000686241	0.0134279	0.539595	Rab33b	RAB33B, member RAS oncogene family
819	10338080	-8.51362	0.000687045	0.0134279	0.33742	NA	NA
820	10607302	-8.50971	0.000687849	0.0134279	0.555057	Gnl3l	guanine nucleotide binding protein-like 3 (nucleolar)-like
821	10340591	-8.50965	0.000688652	0.0134279	0.479036	NA	NA
822	10338067	-8.50875	0.000689456	0.0134279	0.45345	NA	NA
823	10437586	8.5034	0.000690259	0.0134279	1.22059	Tmem186	transmembrane protein 186
824	10506822	8.50267	0.000691063	0.0134279	1.71111	Orc1	origin recognition complex, subunit 1
825	10339681	-8.50056	0.000691866	0.0134279	0.302841	NA	NA
826	10339090	-8.48757	0.00069267	0.0134279	0.531073	NA	NA
827	10412844	-8.48427	0.000693473	0.0134279	0.52675	Top2b	topoisomerase (DNA) II beta
828	10343387	8.48024	0.000694277	0.0134279	1.91766	NA	NA
829	10470305	8.47817	0.000695081	0.0134279	1.30099	NA	NA
830	10472621	-8.47714	0.000695884	0.0134279	0.586721	Ubr3	ubiquitin protein ligase E3 component n-recognin 3
831	10351455	8.47538	0.000696688	0.0134279	2.62591	Rgs5	regulator of G-protein signaling 5
832	10462539	-8.47402	0.000697491	0.0134279	0.557786	Nudt15	nudix (nucleoside diphosphate linked moiety X)-type motif 15
833	10601888	8.47081	0.000698295	0.0134279	1.51219	Plp1	proteolipid protein (myelin) 1
834	10350247	-8.4685	0.000699098	0.0134279	0.532744	Kif21b	kinesin family member 21B
835	10340516	8.46623	0.000699902	0.0134279	3.90908	NA	NA
836	10504047	8.45952	0.000700706	0.0134279	1.20617	Ube2r2	ubiquitin-conjugating enzyme E2R 2
837	10515974	-8.458	0.000701509	0.0134279	0.794518	Nfyc	nuclear transcription factor-Y gamma
838	10584236	8.45538	0.000702313	0.0134279	1.22761	Pate2	prostate and testis expressed 2
839	10470050	8.44092	0.00070392	0.0134366	2.40017	Abca2	ATP-binding cassette, sub-family A (ABC1), member 2
840	10456378	-8.43605	0.000704723	0.0134366	0.653785	Chmp1b	charged multivesicular body protein 1B
841	10393058	-8.43314	0.000705527	0.0134366	0.588842	NA	NA
842	10538878	-8.43116	0.00070633	0.0134366	0.317237	NA	NA
843	10339930	-8.42638	0.000707134	0.0134366	0.187204	NA	NA
844	10587085	-8.4243	0.000707938	0.0134366	0.490759	Fam214a	family with sequence similarity 214, member A
845	10498155	8.42297	0.000708741	0.0134366	1.4979	NA	NA
846	10361200	8.42156	0.000709545	0.0134366	1.35285	Diexf	digestive organ expansion factor homolog (zebrafish)
847	10607870	8.41829	0.000710348	0.0134366	3.77356	Tlr7	toll-like receptor 7
848	10606735	-8.41637	0.000711152	0.0134366	0.354835	Armcx2	armadillo repeat containing, X-linked 2
849	10341102	-8.40351	0.000713563	0.013447	0.367565	NA	NA
850	10503098	-8.40025	0.000714366	0.013447	0.386096	NA	NA
851	10391221	8.38739	0.00071517	0.013447	1.82637	Kat2a	K(lysine) acetyltransferase 2A
852	10443730	-8.38561	0.000715973	0.013447	0.630179	Abcg1	ATP-binding cassette, sub-family G (WHITE), member 1
853	10500896	-8.38311	0.000716777	0.013447	0.603534	NA	NA
854	10595452	8.38124	0.00071758	0.013447	1.87641	Ube2cbp	ubiquitin-conjugating enzyme E2C binding protein
855	10562784	-8.3794	0.000718384	0.013447	0.317315	Mybpc2	myosin binding protein C, fast-type
856	10344897	8.37834	0.000719991	0.013447	1.82428	Sulf1	sulfatase 1
857	10527920	8.37507	0.000720795	0.013447	2.04335	Cyp51	cytochrome P450, family 51
858	10497646	-8.37195	0.000721598	0.013447	0.367552	Phc3	polyhomeotic-like 3 (Drosophila)
859	10539337	8.37083	0.000722402	0.013447	1.33277	Mogs	mannosyl-oligosaccharide glucosidase
860	10351667	8.36865	0.000723205	0.013447	2.54528	Slamf1	signaling lymphocytic activation molecule family member 1
861	10392251	-8.36268	0.000724009	0.013447	0.593251	Ddx5	DEAD (Asp-Glu-Ala-Asp) box polypeptide 5
862	10522075	8.35969	0.000724812	0.013447	1.38695	Klhl5	kelch-like 5
863	10341792	-8.359	0.000725616	0.013447	0.465832	NA	NA
864	10403018	-8.35784	0.000726419	0.013447	0.242745	NA	NA
865	10583242	-8.3557	0.000727223	0.013447	0.414523	Sesn3	sestrin 3
866	10547073	8.35388	0.000728027	0.013447	2.10464	Snora7a	small nucleolar RNA, H/ACA box 7A
867	10392318	-8.35016	0.00072883	0.013447	0.51088	Bptf	bromodomain PHD finger transcription factor
868	10485198	8.34993	0.000729634	0.013447	1.48204	Tspan18	tetraspanin 18
869	10342369	-8.33709	0.000730437	0.013447	0.443864	NA	NA
870	10437136	-8.33007	0.000731241	0.013447	0.536267	Dyrk1a	dual-specificity tyrosine-(Y)-phosphorylation regulated kinase 1a
871	10453918	-8.32971	0.000732044	0.013447	0.605218	3110002H16Rik	RIKEN cDNA 3110002H16 gene
872	10341841	8.32963	0.000732848	0.013447	1.7045	NA	NA
873	10449363	-8.32505	0.000733652	0.013447	0.649482	NA	NA
874	10586064	-8.32373	0.000734455	0.013447	0.650125	Anp32a	acidic (leucine-rich) nuclear phosphoprotein 32 family, member A
875	10575291	-8.32345	0.000735259	0.013447	0.340662	Zfp821	zinc finger protein 821
876	10339520	-8.32288	0.000736062	0.013447	0.563666	NA	NA
877	10350923	-8.32023	0.000736866	0.013447	0.413015	Rfwd2	ring finger and WD repeat domain 2
878	10341662	-8.3198	0.000737669	0.013447	0.641628	NA	NA
879	10433963	8.31873	0.000738473	0.013447	1.68823	Ydjc	YdjC homolog (bacterial)
880	10343210	8.31382	0.000739276	0.013447	2.04703	NA	NA
881	10470283	8.30556	0.00074008	0.013447	6.2045	Egfl7	EGF-like domain 7
882	10340691	-8.29987	0.000740884	0.013447	0.257542	NA	NA
883	10555235	8.29599	0.000741687	0.013447	2.55884	Arrb1	arrestin, beta 1
884	10504650	8.28635	0.000742491	0.013447	1.72856	E230008N13Rik	RIKEN cDNA E230008N13 gene
885	10508686	8.28596	0.000743294	0.013447	2.14412	Mecr	mitochondrial trans-2-enoyl-CoA reductase
886	10384829	8.28511	0.000744098	0.013447	1.77646	NA	NA
887	10344528	-8.28059	0.000744901	0.013447	0.31008	NA	NA
888	10341713	-8.27798	0.000745705	0.013447	0.509133	NA	NA
889	10370013	-8.27793	0.000746509	0.013447	0.520174	Gstt2	glutathione S-transferase, theta 2
890	10541581	8.27608	0.000747312	0.013447	1.35291	Clec4b1	C-type lectin domain family 4, member b1
891	10355312	-8.27607	0.000748116	0.013447	0.675948	Ikzf2	IKAROS family zinc finger 2
892	10583450	-8.27122	0.000748919	0.013447	0.473184	Zfp846	zinc finger protein 846
893	10374020	8.26895	0.000749723	0.013447	1.54902	Rhbdd3	rhomboid domain containing 3
894	10352756	-8.26832	0.000750526	0.013447	0.666039	Lpgat1	lysophosphatidylglycerol acyltransferase 1
895	10488982	-8.26785	0.00075133	0.013447	0.682294	NA	NA
896	10485580	8.26555	0.000752133	0.013447	1.70577	9330195I24Rik	RIKEN cDNA 9330195I24 gene
897	10543052	8.26154	0.000752937	0.013447	1.65675	NA	NA
898	10558285	-8.25829	0.000753741	0.013447	0.506809	Zranb1	zinc finger, RAN-binding domain containing 1
899	10437160	-8.25681	0.000754544	0.013447	0.319359	Ets2	E26 avian leukemia oncogene 2, 3' domain
900	10414958	8.25676	0.000755348	0.013447	1.15399	Trav12-2	T cell receptor alpha variable 12-2
901	10431856	-8.25241	0.000756955	0.0134473	0.637834	Scaf11	SR-related CTD-associated factor 11
902	10457872	8.25119	0.000757758	0.0134473	2.04471	Slc39a6	solute carrier family 39 (metal ion transporter), member 6
903	10515416	8.24226	0.000758562	0.0134473	1.55275	NA	NA
904	10338308	-8.23811	0.000759366	0.0134473	0.221287	NA	NA
905	10599487	-8.22953	0.000760169	0.0134473	0.540884	Sash3	SAM and SH3 domain containing 3
906	10539042	8.22875	0.000760973	0.0134473	1.8827	Polr1a	polymerase (RNA) I polypeptide A
907	10389451	-8.22842	0.000761776	0.0134473	0.457967	Med13	mediator complex subunit 13
908	10460498	8.22823	0.00076258	0.0134473	1.36286	Slc29a2	solute carrier family 29 (nucleoside transporters), member 2
909	10481210	-8.22745	0.000763383	0.0134473	0.476483	Vav2	vav 2 oncogene
910	10595798	-8.22608	0.000764187	0.0134473	0.518226	BC043934	cDNA sequence BC043934
911	10528790	8.22202	0.00076499	0.0134473	2.15998	Xrcc2	X-ray repair complementing defective repair in Chinese hamster cells 2
912	10390640	-8.22162	0.000765794	0.0134473	0.0404942	Ikzf3	IKAROS family zinc finger 3
913	10433057	-8.21667	0.000766598	0.0134473	0.354801	Calcoco1	calcium binding and coiled coil domain 1
914	10420659	8.21442	0.000767401	0.0134473	1.62821	Spryd7	SPRY domain containing 7
915	10541075	8.21355	0.000768205	0.0134473	3.4125	Cxcl12	chemokine (C-X-C motif) ligand 12
916	10551496	-8.21332	0.000769008	0.0134473	0.801907	Paf1	Paf1, RNA polymerase II associated factor, homolog (S. cerevisiae)
917	10462102	-8.21317	0.000769812	0.0134473	0.717222	Ptar1	protein prenyltransferase alpha subunit repeat containing 1
918	10527547	8.2121	0.000770615	0.0134473	1.79374	Gtf3a	general transcription factor III A
919	10600688	-8.20507	0.000771419	0.0134473	0.758024	Tab3	TGF-beta activated kinase 1/MAP3K7 binding protein 3
920	10341939	-8.20496	0.000772222	0.0134473	0.607419	NA	NA
921	10401935	8.19594	0.000773026	0.0134473	6.53818	BC005685	cDNA sequence BC005685
922	10343451	-8.19566	0.00077383	0.0134473	0.259951	NA	NA
923	10365302	-8.1928	0.00077624	0.0134588	0.518319	A230046K03Rik	RIKEN cDNA A230046K03 gene
924	10341381	-8.19103	0.000777044	0.0134588	0.741842	NA	NA
925	10584231	8.18943	0.000777847	0.0134588	1.7533	Pus3	pseudouridine synthase 3
926	10501586	-8.18693	0.000778651	0.0134588	0.274107	S1pr1	sphingosine-1-phosphate receptor 1
927	10383545	8.18444	0.000779455	0.0134588	1.4895	Foxk2	forkhead box K2
928	10543944	-8.18398	0.000780258	0.0134588	0.562927	Mtpn	myotrophin
929	10423796	8.18277	0.000781062	0.0134588	1.16669	NA	NA
930	10486819	8.17971	0.000781865	0.0134588	1.3159	Catsper2	cation channel, sperm associated 2
931	10350758	-8.17242	0.000782669	0.0134588	0.679572	NA	NA
932	10371676	8.17223	0.000783472	0.0134588	2.09709	Utp20	UTP20, small subunit (SSU) processome component, homolog (yeast)
933	10608368	8.1704	0.000784276	0.0134588	1.18554	NA	NA
934	10404928	-8.16839	0.000785079	0.0134588	0.688046	C78339	expressed sequence C78339
935	10341849	-8.16597	0.000785883	0.0134588	0.487597	NA	NA
936	10541721	-8.16532	0.000786687	0.0134588	0.708805	Spsb2	splA/ryanodine receptor domain and SOCS box containing 2
937	10342603	8.16364	0.00078749	0.0134588	1.67696	NA	NA
938	10604763	-8.15927	0.000788294	0.0134588	0.699394	Arpc1b	actin related protein 2/3 complex, subunit 1B
939	10340045	-8.15814	0.000789097	0.0134588	0.313285	NA	NA
940	10600502	-8.15541	0.000789901	0.0134588	0.348152	Fam220a	family with sequence similarity 220, member A
941	10361065	8.15536	0.000790704	0.0134588	2.15009	Mfsd7b	major facilitator superfamily domain containing 7B
942	10553015	8.14669	0.000791508	0.0134588	1.63126	Bcat2	branched chain aminotransferase 2, mitochondrial
943	10339816	8.14443	0.000792312	0.0134588	1.6143	NA	NA
944	10379795	-8.14059	0.000793115	0.0134588	0.492749	Synrg	synergin, gamma
945	10553299	8.13959	0.000793919	0.0134588	5.22192	Ifitm2	interferon induced transmembrane protein 2
946	10340590	-8.13859	0.000794722	0.0134588	0.447534	NA	NA
947	10534190	8.13607	0.000795526	0.0134588	1.30134	Wbscr16	Williams-Beuren syndrome chromosome region 16 homolog (human)
948	10399801	-8.13494	0.000796329	0.0134588	0.637886	Sntg2	syntrophin, gamma 2
949	10523960	8.13135	0.00079874	0.013469	1.28938	Pigg	phosphatidylinositol glycan anchor biosynthesis, class G
950	10431792	8.1235	0.000799544	0.013469	2.21352	Pus7l	pseudouridylate synthase 7 homolog (S. cerevisiae)-like
951	10552252	8.12171	0.000800347	0.013469	1.98957	1600014C10Rik	RIKEN cDNA 1600014C10 gene
952	10431339	-8.12079	0.000801151	0.013469	0.693659	Tubgcp6	tubulin, gamma complex associated protein 6
953	10532339	8.1196	0.000801954	0.013469	1.3054	Pxmp2	peroxisomal membrane protein 2
954	10338042	8.11906	0.000802758	0.013469	2.97537	NA	NA
955	10539702	8.11133	0.000803561	0.013469	2.36327	Fam136a	family with sequence similarity 136, member A
956	10344658	-8.10851	0.000804365	0.013469	0.509371	Rb1cc1	RB1-inducible coiled-coil 1
957	10447317	8.10349	0.000805169	0.013469	7.4607	Epas1	endothelial PAS domain protein 1
958	10434287	8.10078	0.000805972	0.013469	1.44667	Olfr166	olfactory receptor 166
959	10425138	8.09835	0.000806776	0.013469	1.70197	Sh3bp1	SH3-domain binding protein 1
960	10341566	-8.09776	0.000807579	0.013469	0.523623	NA	NA
961	10509023	-8.09225	0.000808383	0.013469	0.725404	Syf2	SYF2 homolog, RNA splicing factor (S. cerevisiae)
962	10390707	-8.0906	0.000809186	0.013469	0.614126	Top2a	topoisomerase (DNA) II alpha
963	10482920	8.08717	0.00080999	0.013469	2.26549	Cd302	CD302 antigen
964	10374485	-8.08615	0.000810793	0.013469	0.466265	Peli1	pellino 1
965	10409968	8.08583	0.000811597	0.013469	1.74431	Rps18	ribosomal protein S18
966	10338029	8.08118	0.000812401	0.013469	3.51916	NA	NA
967	10379981	8.07614	0.000813204	0.013469	1.87137	Ptrh2	peptidyl-tRNA hydrolase 2
968	10422728	8.07531	0.000814008	0.013469	4.50455	Dab2	disabled 2, mitogen-responsive phosphoprotein
969	10571567	8.07149	0.000814811	0.013469	1.51121	Sorbs2	sorbin and SH3 domain containing 2
970	10409338	8.06505	0.000815615	0.013469	2.30645	Nop16	NOP16 nucleolar protein
971	10338868	-8.05976	0.000816418	0.013469	0.345014	NA	NA
972	10561140	8.05678	0.000817222	0.013469	2.00751	NA	NA
973	10494821	-8.05489	0.000818025	0.013469	0.499256	Tspan2	tetraspanin 2
974	10393866	-8.05457	0.000818829	0.013469	0.688029	Sirt7	sirtuin 7
975	10477808	8.05302	0.000819633	0.013469	1.96464	Romo1	reactive oxygen species modulator 1
976	10342730	-8.04568	0.00082124	0.0134706	0.512924	NA	NA
977	10541494	8.04563	0.000822043	0.0134706	1.89707	NA	NA
978	10522024	-8.03058	0.000822847	0.0134706	0.430324	Tbc1d1	TBC1 domain family, member 1
979	10605766	-8.02999	0.00082365	0.0134706	0.705134	Maged1	melanoma antigen, family D, 1
980	10377851	8.02379	0.000824454	0.0134706	1.63951	Psmb6	proteasome (prosome, macropain) subunit, beta type 6
981	10565924	8.02241	0.000825258	0.0134706	3.11779	Relt	RELT tumor necrosis factor receptor
982	10499504	8.02061	0.000826061	0.0134706	2.19844	Mtx1	metaxin 1
983	10524980	8.01959	0.000826865	0.0134706	2.27544	NA	NA
984	10471457	8.01378	0.000827668	0.0134706	1.8356	St6galnac4	ST6 (alpha-N-acetyl-neuraminyl-2,3-beta-galactosyl-1,3)-N-acetylgalactosaminide alpha-2,6-sialyltransferase 4
985	10584954	-8.01184	0.000828472	0.0134706	0.699265	Pcsk7	proprotein convertase subtilisin/kexin type 7
986	10372618	-8.00891	0.000829275	0.0134706	0.610675	Frs2	fibroblast growth factor receptor substrate 2
987	10501244	8.00093	0.000830079	0.0134706	1.47014	Ampd2	adenosine monophosphate deaminase 2
988	10538187	7.9994	0.000830882	0.0134706	1.85434	Gpnmb	glycoprotein (transmembrane) nmb
989	10576029	7.99641	0.000831686	0.0134706	1.62417	Cox4i1	cytochrome c oxidase subunit IV isoform 1
990	10594840	-7.99575	0.00083249	0.0134706	0.324549	Myzap	myocardial zonula adherens protein
991	10571344	7.98889	0.000833293	0.0134706	3.14702	D8Ertd82e	DNA segment, Chr 8, ERATO Doi 82, expressed
992	10402659	-7.98856	0.000834097	0.0134706	0.608962	Ankrd9	ankyrin repeat domain 9
993	10446613	7.98761	0.0008349	0.0134706	1.45738	NA	NA
994	10344799	-7.98579	0.000835704	0.0134706	0.52056	Cspp1	centrosome and spindle pole associated protein 1
995	10568363	-7.98495	0.000838115	0.0134904	0.319219	Armcx3	armadillo repeat containing, X-linked 3
996	10523012	-7.98449	0.000838918	0.0134904	0.305883	Dck	deoxycytidine kinase
997	10389719	-7.98315	0.000839722	0.0134904	0.426917	Scpep1	serine carboxypeptidase 1
998	10538318	-7.98248	0.000840525	0.0134904	0.617844	Tax1bp1	Tax1 (human T cell leukemia virus type I) binding protein 1
999	10375880	7.97975	0.000841329	0.0134904	2.25481	Nhp2	NHP2 ribonucleoprotein
1000	10339453	-7.97867	0.000842132	0.0134904	0.488318	NA	NA
1001	10480035	-7.97662	0.000842936	0.0134904	0.512133	Pfkfb3	6-phosphofructo-2-kinase/fructose-2,6-biphosphatase 3
1002	10338036	7.97311	0.000843739	0.0134904	2.54724	NA	NA
1003	10396950	7.97226	0.000844543	0.0134904	1.30014	NA	NA
1004	10343185	7.97025	0.000845347	0.0134904	3.0424	NA	NA
1005	10353288	-7.96585	0.000847757	0.0135109	0.459889	Ube2w	ubiquitin-conjugating enzyme E2W (putative)
1006	10454097	7.96564	0.000848561	0.0135109	1.95097	NA	NA
1007	10523901	7.96391	0.000849364	0.0135109	1.95781	Rpl5	ribosomal protein L5
1008	10511679	7.95331	0.000850168	0.0135109	1.7403	Decr1	2,4-dienoyl CoA reductase 1, mitochondrial
1009	10360377	7.94843	0.000850972	0.0135109	2.0268	AI607873	expressed sequence AI607873
1010	10561958	-7.94795	0.000851775	0.0135109	0.745021	Arhgap33	Rho GTPase activating protein 33
1011	10343842	-7.94312	0.000852579	0.0135109	0.297346	NA	NA
1012	10466848	7.94218	0.000853382	0.0135109	1.30756	D19Bwg1357e	DNA segment, Chr 19, Brigham & Women's Genetics 1357 expressed
1013	10567022	-7.93521	0.000854989	0.013516	0.447962	Btbd10	BTB (POZ) domain containing 10
1014	10501661	-7.93489	0.000855793	0.013516	0.542729	Srsf3	serine/arginine-rich splicing factor 3
1015	10470816	-7.92764	0.000856596	0.013516	0.706436	Gle1	GLE1 RNA export mediator (yeast)
1016	10531290	-7.92727	0.0008574	0.013516	0.611661	Rchy1	ring finger and CHY zinc finger domain containing 1
1017	10521481	-7.92559	0.000858204	0.013516	0.376768	Jakmip1	janus kinase and microtubule interacting protein 1
1018	10517463	-7.92029	0.000859007	0.013516	0.660674	NA	NA
1019	10493120	7.91862	0.000859811	0.013516	2.18933	Gpatch4	G patch domain containing 4
1020	10372478	-7.9165	0.000860614	0.013516	0.460806	Rab21	RAB21, member RAS oncogene family
1021	10505791	7.9109	0.000861418	0.013516	2.34201	Focad	focadhesin
1022	10339504	-7.90933	0.000862221	0.013516	0.224824	NA	NA
1023	10349603	7.90914	0.000863025	0.013516	1.29753	Il10	interleukin 10
1024	10556491	-7.9048	0.000863828	0.013516	0.514035	Far1	fatty acyl CoA reductase 1
1025	10340448	-7.90128	0.000865436	0.0135192	0.583723	NA	NA
1026	10586284	-7.89833	0.000866239	0.0135192	0.613099	Dpp8	dipeptidylpeptidase 8
1027	10510034	-7.89043	0.000867043	0.0135192	0.719104	Casp9	caspase 9
1028	10588707	7.88951	0.000867846	0.0135192	1.80424	Ifrd2	interferon-related developmental regulator 2
1029	10501286	-7.88599	0.00086865	0.0135192	0.517897	Atxn7l2	ataxin 7-like 2
1030	10430770	-7.88518	0.000869453	0.0135192	0.733816	Tob2	transducer of ERBB2, 2
1031	10455483	-7.88401	0.000870257	0.0135192	0.595791	Ythdc2	YTH domain containing 2
1032	10597413	7.88075	0.000871061	0.0135192	2.62559	Crtap	cartilage associated protein
1033	10440246	-7.86668	0.000871864	0.0135192	0.672426	Arl13b	ADP-ribosylation factor-like 13B
1034	10404815	7.86665	0.000872668	0.0135192	1.38378	Sirt5	sirtuin 5
1035	10560459	7.85745	0.000873471	0.0135192	1.69649	Vasp	vasodilator-stimulated phosphoprotein
1036	10608638	-7.85267	0.000874275	0.0135192	0.346617	NA	NA
1037	10338641	-7.84915	0.000875078	0.0135192	0.393888	NA	NA
1038	10471424	7.84806	0.000875882	0.0135192	1.61605	Fam102a	family with sequence similarity 102, member A
1039	10339865	-7.84406	0.000876685	0.0135192	0.468264	NA	NA
1040	10523341	7.83828	0.000878293	0.0135198	1.15754	NA	NA
1041	10604606	7.83802	0.000879096	0.0135198	1.14603	Mir450-2	microRNA 450-2
1042	10354031	-7.83794	0.0008799	0.0135198	0.725339	Tsga10	testis specific 10
1043	10579142	7.83626	0.000880703	0.0135198	1.85608	NA	NA
1044	10395287	7.83536	0.000881507	0.0135198	3.52389	Atxn7l1	ataxin 7-like 1
1045	10340964	-7.82862	0.00088231	0.0135198	0.353507	NA	NA
1046	10469849	7.82744	0.000883114	0.0135198	1.51303	Zmynd19	zinc finger, MYND domain containing 19
1047	10547657	7.82381	0.000883918	0.0135198	2.86231	C3ar1	complement component 3a receptor 1
1048	10556018	7.82006	0.000884721	0.0135198	2.17629	NA	NA
1049	10417798	-7.81387	0.000885525	0.0135198	0.620943	Kcnk5	potassium channel, subfamily K, member 5
1050	10425018	7.81361	0.000886328	0.0135198	1.38319	Rpl8	ribosomal protein L8
1051	10551355	-7.813	0.000887132	0.0135198	0.443207	Sertad3	SERTA domain containing 3
1052	10394798	-7.81183	0.000887935	0.0135198	0.708216	LOC102632102	zinc finger protein 69-like
1053	10371217	-7.81111	0.000888739	0.0135198	0.583682	S1pr4	sphingosine-1-phosphate receptor 4
1054	10423805	-7.80913	0.000889542	0.0135198	0.679535	Atp6v1c1	ATPase, H+ transporting, lysosomal V1 subunit C1
1055	10561085	-7.80285	0.000890346	0.0135198	0.617736	Hnrnpul1	heterogeneous nuclear ribonucleoprotein U-like 1
1056	10397666	-7.79917	0.00089115	0.0135198	0.670919	Zc3h14	zinc finger CCCH type containing 14
1057	10343001	-7.79916	0.000891953	0.0135198	0.328948	NA	NA
1058	10581990	7.79763	0.000892757	0.0135198	1.21057	NA	NA
1059	10560481	-7.79123	0.000894364	0.013527	0.328025	Fosb	FBJ osteosarcoma oncogene B
1060	10602385	7.78456	0.000895167	0.013527	1.61312	Pfkfb1	6-phosphofructo-2-kinase/fructose-2,6-biphosphatase 1
1061	10475567	7.7817	0.000895971	0.013527	1.97359	Slc24a5	solute carrier family 24, member 5
1062	10425370	-7.76933	0.000896775	0.013527	0.765876	Cacna1i	calcium channel, voltage-dependent, alpha 1I subunit
1063	10463557	-7.76424	0.000897578	0.013527	0.680899	Gbf1	golgi-specific brefeldin A-resistance factor 1
1064	10515771	7.76205	0.000898382	0.013527	1.90077	Tie1	tyrosine kinase with immunoglobulin-like and EGF-like domains 1
1065	10416215	7.75862	0.000899185	0.013527	1.51265	NA	NA
1066	10544596	7.7576	0.000899989	0.013527	7.46748	Tmem176b	transmembrane protein 176B
1067	10344427	-7.75109	0.000901596	0.0135329	0.440386	NA	NA
1068	10456601	-7.74652	0.000902399	0.0135329	0.706613	Cxxc1	CXXC finger 1 (PHD domain)
1069	10518927	7.74462	0.000903203	0.0135329	2.14591	Kcnab2	potassium voltage-gated channel, shaker-related subfamily, beta member 2
1070	10342049	-7.74455	0.000904007	0.0135329	0.33927	NA	NA
1071	10433996	-7.73951	0.00090481	0.0135329	0.414413	Snap29	synaptosomal-associated protein 29
1072	10430519	-7.7391	0.000905614	0.0135329	0.593941	Csnk1e	casein kinase 1, epsilon
1073	10341057	-7.73713	0.000906417	0.0135329	0.495866	NA	NA
1074	10409643	-7.73688	0.000907221	0.0135329	0.570321	Hnrnpa0	heterogeneous nuclear ribonucleoprotein A0
1075	10340123	-7.73633	0.000908024	0.0135329	0.578681	NA	NA
1076	10338196	-7.73292	0.000908828	0.0135329	0.729108	NA	NA
1077	10490734	-7.73161	0.000910435	0.0135436	0.670109	NA	NA
1078	10517443	-7.73117	0.000911239	0.0135436	0.705825	Tceb3	transcription elongation factor B (SIII), polypeptide 3
1079	10439346	-7.71488	0.000912846	0.0135524	0.481147	Eaf2	ELL associated factor 2
1080	10405427	-7.71256	0.000913649	0.0135524	0.658664	Prelid1	PRELI domain containing 1
1081	10347980	7.7045	0.000914453	0.0135524	2.24035	Itm2c	integral membrane protein 2C
1082	10529260	-7.70383	0.000915256	0.0135524	0.481182	Prr14l	proline rich 14-like
1083	10339764	-7.69903	0.00091606	0.0135524	0.375671	NA	NA
1084	10343803	-7.69666	0.000917667	0.0135605	0.234009	NA	NA
1085	10506893	-7.69603	0.000918471	0.0135605	0.776955	Nrd1	nardilysin, N-arginine dibasic convertase, NRD convertase 1
1086	10568328	7.69225	0.000919274	0.0135605	3.12496	Vkorc1	vitamin K epoxide reductase complex, subunit 1
1087	10403073	-7.69139	0.000920078	0.0135605	0.126359	NA	NA
1088	10403015	-7.69086	0.000920881	0.0135605	0.282135	NA	NA
1089	10486154	-7.68902	0.000921685	0.0135605	0.701651	A430105I19Rik	RIKEN cDNA A430105I19 gene
1090	10376885	7.68237	0.000923292	0.0135623	1.97264	Snord49b	small nucleolar RNA, C/D box 49B
1091	10462113	-7.67966	0.000924096	0.0135623	0.479637	Apba1	amyloid beta (A4) precursor protein binding, family A, member 1
1092	10522182	-7.67594	0.000924899	0.0135623	0.255402	Rhoh	ras homolog gene family, member H
1093	10372917	7.67373	0.000925703	0.0135623	1.66579	Tmem5	transmembrane protein 5
1094	10480423	-7.67301	0.000926506	0.0135623	0.63354	Abi1	abl-interactor 1
1095	10348889	-7.66766	0.00092731	0.0135623	0.735801	D2hgdh	D-2-hydroxyglutarate dehydrogenase
1096	10473847	7.6662	0.000928113	0.0135623	2.44777	Acp2	acid phosphatase 2, lysosomal
1097	10517312	-7.66258	0.000928917	0.0135623	0.686612	Tmem57	transmembrane protein 57
1098	10342083	7.66252	0.000929721	0.0135623	1.64998	NA	NA
1099	10420097	-7.66067	0.000930524	0.0135623	0.468899	Tinf2	Terf1 (TRF1)-interacting nuclear factor 2
1100	10425686	-7.65607	0.000931328	0.0135623	0.638898	Ccdc134	coiled-coil domain containing 134
1101	10371201	7.65591	0.000932131	0.0135623	1.44525	Ncln	nicalin homolog (zebrafish)
1102	10541644	7.65266	0.000932935	0.0135623	1.32853	Cd163	CD163 antigen
1103	10599377	-7.6526	0.000933738	0.0135623	0.607754	Stag2	stromal antigen 2
1104	10584325	7.65246	0.000934542	0.0135623	1.37947	Vsig2	V-set and immunoglobulin domain containing 2
1105	10339693	-7.65162	0.000935345	0.0135623	0.568605	NA	NA
1106	10451301	7.64727	0.000936953	0.0135726	1.82099	NA	NA
1107	10406718	7.64662	0.000937756	0.0135726	1.60778	Wdr41	WD repeat domain 41
1108	10572786	-7.64205	0.000939363	0.0135754	0.732914	Ap1m1	adaptor-related protein complex AP-1, mu subunit 1
1109	10382409	-7.64056	0.000940167	0.0135754	0.619326	Kif19a	kinesin family member 19A
1110	10408475	7.64021	0.00094097	0.0135754	1.52293	E2f3	E2F transcription factor 3
1111	10339795	-7.64004	0.000941774	0.0135754	0.416908	NA	NA
1112	10340918	-7.63749	0.000942578	0.0135754	0.321555	NA	NA
1113	10365420	-7.6368	0.000943381	0.0135754	0.531612	Tmem263	transmembrane protein 263
1114	10388010	7.63447	0.000944185	0.0135754	2.50645	C1qbp	complement component 1, q subcomponent binding protein
1115	10608517	7.63439	0.000944988	0.0135754	1.12772	NA	NA
1116	10587501	7.63438	0.000945792	0.0135754	1.82248	NA	NA
1117	10407782	-7.62938	0.000946595	0.0135754	0.179722	Edaradd	EDAR (ectodysplasin-A receptor)-associated death domain
1118	10338423	-7.61997	0.000947399	0.0135754	0.383633	NA	NA
1119	10541564	7.61992	0.000948202	0.0135754	2.90319	Clec4a3	C-type lectin domain family 4, member a3
1120	10410892	-7.61986	0.000949006	0.0135754	0.605435	Rasa1	RAS p21 protein activator 1
1121	10355037	7.61512	0.00094981	0.0135754	2.63302	Wdr12	WD repeat domain 12
1122	10374450	-7.61336	0.000951417	0.013585	0.364011	NA	NA
1123	10338425	-7.61114	0.00095222	0.013585	0.487562	NA	NA
1124	10443080	7.6066	0.000953024	0.013585	1.52723	Syngap1	synaptic Ras GTPase activating protein 1 homolog (rat)
1125	10468081	7.60089	0.000954631	0.0135958	1.82967	NA	NA
1126	10415015	7.59792	0.000956238	0.0136047	1.13222	Trav7-4	T cell receptor alpha variable 7-4
1127	10425257	7.59757	0.000957042	0.0136047	2.25989	Polr2f	polymerase (RNA) II (DNA directed) polypeptide F
1128	10342909	-7.59623	0.000957845	0.0136047	0.301154	NA	NA
1129	10594928	7.59506	0.000958649	0.0136047	1.69234	Pigb	phosphatidylinositol glycan anchor biosynthesis, class B
1130	10512372	7.58991	0.000960256	0.0136096	2.29998	NA	NA
1131	10546294	-7.58885	0.000961059	0.0136096	0.567523	Nup210	nucleoporin 210
1132	10445033	-7.58827	0.000961863	0.0136096	0.73733	Trim26	tripartite motif-containing 26
1133	10446907	7.58622	0.000962667	0.0136096	1.70898	Ttc27	tetratricopeptide repeat domain 27
1134	10436841	-7.58555	0.00096347	0.0136096	0.520048	Il10rb	interleukin 10 receptor, beta
1135	10344046	7.58522	0.000964274	0.0136096	1.65497	NA	NA
1136	10502565	7.5852	0.000965077	0.0136096	1.82901	Clca3a2	chloride channel calcium activated 3A2
1137	10548884	-7.58438	0.000965881	0.0136096	0.719627	Erp27	endoplasmic reticulum protein 27
1138	10339630	-7.58212	0.000966684	0.0136096	0.391405	NA	NA
1139	10375463	-7.58026	0.000967488	0.0136096	0.16836	Havcr1	hepatitis A virus cellular receptor 1
1140	10338897	-7.572	0.000969899	0.0136315	0.410284	NA	NA
1141	10381096	7.57042	0.000971506	0.0136414	3.72249	Igfbp4	insulin-like growth factor binding protein 4
1142	10402864	-7.56928	0.000972309	0.0136414	0.444604	NA	NA
1143	10385635	-7.56431	0.000973916	0.0136493	0.564784	Zfp354c	zinc finger protein 354C
1144	10535021	-7.56308	0.00097472	0.0136493	0.588076	Gpc2	glypican 2 (cerebroglycan)
1145	10340768	-7.55814	0.000975524	0.0136493	0.384468	NA	NA
1146	10340414	-7.55106	0.000976327	0.0136493	0.515442	NA	NA
1147	10606654	-7.54927	0.000977131	0.0136493	0.406845	Xkrx	X Kell blood group precursor related X linked
1148	10530045	-7.54433	0.000978738	0.0136585	0.661133	Sepsecs	Sep (O-phosphoserine) tRNA:Sec (selenocysteine) tRNA synthase
1149	10601424	7.53954	0.000979541	0.0136585	3.02214	Gpr174	G protein-coupled receptor 174
1150	10528257	-7.53889	0.000980345	0.0136585	0.597698	Rsbn1l	round spermatid basic protein 1-like
1151	10591763	-7.53718	0.000982756	0.0136693	0.652552	Zfp810	zinc finger protein 810
1152	10558454	7.53392	0.000983559	0.0136693	2.9619	Glrx3	glutaredoxin 3
1153	10427661	-7.53257	0.000985166	0.0136693	0.62641	Spef2	sperm flagellar 2
1154	10438071	-7.53141	0.00098597	0.0136693	0.65585	Ppil2	peptidylprolyl isomerase (cyclophilin)-like 2
1155	10543695	-7.52954	0.000986773	0.0136693	0.35847	NA	NA
1156	10608501	7.52746	0.000988381	0.0136693	1.25902	NA	NA
1157	10608277	7.52746	0.000988381	0.0136693	1.25902	NA	NA
1158	10344819	-7.52182	0.000989184	0.0136693	0.539732	Cspp1	centrosome and spindle pole associated protein 1
1159	10361682	-7.51888	0.000989988	0.0136693	0.55467	Ppil4	peptidylprolyl isomerase (cyclophilin)-like 4
1160	10373702	-7.51659	0.000990791	0.0136693	0.636559	NA	NA
1161	10528546	-7.51657	0.000991595	0.0136693	0.602063	Gabarapl2	gamma-aminobutyric acid (GABA) A receptor-associated protein-like 2
1162	10487748	-7.51515	0.000992398	0.0136693	0.453849	4930402H24Rik	RIKEN cDNA 4930402H24 gene
1163	10394258	7.51429	0.000993202	0.0136693	1.61758	Adcy3	adenylate cyclase 3
1164	10344125	-7.51407	0.000994005	0.0136693	0.709284	NA	NA
1165	10366767	-7.51239	0.000994809	0.0136693	0.460319	Ctdsp2	CTD (carboxy-terminal domain, RNA polymerase II, polypeptide A) small phosphatase 2
1166	10399265	-7.51199	0.000995613	0.0136693	0.504445	Ncoa1	nuclear receptor coactivator 1
1167	10608247	7.50892	0.000996416	0.0136693	1.18829	NA	NA
1168	10453049	-7.50658	0.00099722	0.0136693	0.207845	Cdc42ep3	CDC42 effector protein (Rho GTPase binding) 3
1169	10341782	-7.50612	0.000998023	0.0136693	0.489817	NA	NA
1170	10504757	7.50478	0.000998827	0.0136693	6.96714	BC005685	cDNA sequence BC005685
1171	10547056	7.49708	0.00099963	0.0136693	2.46801	Tmem40	transmembrane protein 40
1172	10481804	-7.49473	0.00100043	0.0136693	0.525118	Ralgps1	Ral GEF with PH domain and SH3 binding motif 1
1173	10504668	7.49349	0.00100124	0.0136693	6.10991	E230008N13Rik	RIKEN cDNA E230008N13 gene
1174	10499438	7.49035	0.00100204	0.0136693	1.99018	Msto1	misato homolog 1 (Drosophila)
1175	10494662	-7.4861	0.00100284	0.0136693	0.575324	Ywhah	tyrosine 3-monooxygenase/tryptophan 5-monooxygenase activation protein, eta polypeptide
1176	10430783	7.48605	0.00100365	0.0136693	1.44814	Polr3h	polymerase (RNA) III (DNA directed) polypeptide H
1177	10339604	-7.48542	0.00100445	0.0136693	0.583037	NA	NA
1178	10492428	-7.48385	0.00100526	0.0136693	0.309553	Tiparp	TCDD-inducible poly(ADP-ribose) polymerase
1179	10395103	7.47848	0.00100606	0.0136693	1.68045	Pxdn	peroxidasin homolog (Drosophila)
1180	10369154	-7.47768	0.00100686	0.0136693	0.577799	Man1a	mannosidase 1, alpha
1181	10572800	-7.47606	0.00100767	0.0136693	0.293217	Klf2	Kruppel-like factor 2 (lung)
1182	10607933	-7.47381	0.00100847	0.0136693	0.638361	Hccs	holocytochrome c synthetase
1183	10607346	-7.47341	0.00100927	0.0136693	0.506449	Tspyl2	TSPY-like 2
1184	10340637	-7.47142	0.00101088	0.0136781	0.468312	NA	NA
1185	10511258	7.47113	0.00101168	0.0136781	1.91696	Fam132a	family with sequence similarity 132, member A
1186	10382243	-7.45943	0.00101249	0.0136781	0.619798	Gna13	guanine nucleotide binding protein, alpha 13
1187	10586405	-7.45592	0.00101409	0.0136883	0.442224	Spg21	spastic paraplegia 21 homolog (human)
1188	10453166	7.44255	0.0010157	0.013693	1.30155	Cdkl4	cyclin-dependent kinase-like 4
1189	10506335	-7.43617	0.00101651	0.013693	0.395047	Pde4b	phosphodiesterase 4B, cAMP specific
1190	10380289	7.43269	0.00101731	0.013693	1.42754	Mmd	monocyte to macrophage differentiation-associated
1191	10501319	-7.43265	0.00101811	0.013693	0.6894	Celsr2	cadherin, EGF LAG seven-pass G-type receptor 2 (flamingo homolog, Drosophila)
1192	10499470	7.43147	0.00101892	0.013693	1.68376	Rusc1	RUN and SH3 domain containing 1
1193	10342684	-7.42943	0.00101972	0.013693	0.568685	NA	NA
1194	10583201	7.42723	0.00102052	0.013693	1.18688	NA	NA
1195	10458419	-7.4248	0.00102133	0.013693	0.638402	Slc25a2	solute carrier family 25 (mitochondrial carrier, ornithine transporter) member 2
1196	10472598	7.423	0.00102213	0.013693	1.37021	Klhl23	kelch-like 23
1197	10386368	-7.42121	0.00102454	0.0137017	0.563898	2310033P09Rik	RIKEN cDNA 2310033P09 gene
1198	10549361	7.42096	0.00102534	0.0137017	1.8889	Tm7sf3	transmembrane 7 superfamily member 3
1199	10413697	-7.4203	0.00102695	0.0137017	0.643446	Pbrm1	polybromo 1
1200	10478447	-7.41707	0.00102776	0.0137017	0.447071	Stk4	serine/threonine kinase 4
1201	10341749	-7.41581	0.00102856	0.0137017	0.510522	NA	NA
1202	10598456	-7.41233	0.00102936	0.0137017	0.641891	Otud5	OTU domain containing 5
1203	10506188	7.40834	0.00103017	0.0137017	2.2064	Pgm2	phosphoglucomutase 2
1204	10486552	-7.40316	0.00103097	0.0137017	0.584926	Lrrc57	leucine rich repeat containing 57
1205	10586591	7.39762	0.00103177	0.0137017	2.80433	Car12	carbonic anyhydrase 12
1206	10338004	7.39375	0.00103258	0.0137017	2.4069	NA	NA
1207	10608656	-7.3928	0.00103338	0.0137017	0.428986	NA	NA
1208	10413014	7.3913	0.00103418	0.0137017	2.29907	Chchd1	coiled-coil-helix-coiled-coil-helix domain containing 1
1209	10446928	7.38847	0.00103499	0.0137017	2.8645	Ltbp1	latent transforming growth factor beta binding protein 1
1210	10366293	-7.38698	0.00103579	0.0137017	0.281092	Csrp2	cysteine and glycine-rich protein 2
1211	10531497	7.38672	0.00103659	0.0137017	1.22788	NA	NA
1212	10397752	-7.38571	0.0010374	0.0137017	0.572562	NA	NA
1213	10413086	7.38342	0.0010382	0.0137017	1.95513	Adk	adenosine kinase
1214	10470381	-7.3809	0.001039	0.0137017	0.803373	Cacfd1	calcium channel flower domain containing 1
1215	10433929	7.38087	0.00103981	0.0137017	2.25307	Ppm1f	protein phosphatase 1F (PP2C domain containing)
1216	10427095	7.38034	0.00104061	0.0137017	1.79307	Tenc1	tensin like C1 domain-containing phosphatase
1217	10342969	-7.38028	0.00104142	0.0137017	0.194939	NA	NA
1218	10523518	7.37771	0.00104222	0.0137017	1.62574	Enoph1	enolase-phosphatase 1
1219	10338362	-7.37681	0.00104302	0.0137017	0.550172	NA	NA
1220	10492682	7.37392	0.00104383	0.0137017	1.15346	Fam198b	family with sequence similarity 198, member B
1221	10407124	-7.37355	0.00104463	0.0137017	0.668965	Pde4d	phosphodiesterase 4D, cAMP specific
1222	10469278	-7.37161	0.00104543	0.0137017	0.178829	Il2ra	interleukin 2 receptor, alpha chain
1223	10517028	7.36124	0.00104624	0.0137017	1.45369	Tmem222	transmembrane protein 222
1224	10476136	-7.3587	0.00104704	0.0137017	0.739529	Vps16	vacuolar protein sorting 16 (yeast)
1225	10461334	-7.35521	0.00104784	0.0137017	0.657305	Mta2	metastasis-associated gene family, member 2
1226	10394538	7.35479	0.00104865	0.0137017	2.25125	Acaca	acetyl-Coenzyme A carboxylase alpha
1227	10445006	-7.35374	0.00104945	0.0137017	0.7559	NA	NA
1228	10453114	-7.35068	0.00105025	0.0137017	0.458589	Dhx57	DEAH (Asp-Glu-Ala-Asp/His) box polypeptide 57
1229	10608640	-7.34797	0.00105106	0.0137017	0.629826	NA	NA
1230	10487021	-7.34716	0.00105186	0.0137017	0.152004	Slc30a4	solute carrier family 30 (zinc transporter), member 4
1231	10507418	7.34515	0.00105347	0.0137045	2.12154	Eif2b3	eukaryotic translation initiation factor 2B, subunit 3
1232	10428074	7.34143	0.00105427	0.0137045	1.45809	NA	NA
1233	10510814	-7.33849	0.00105508	0.0137045	0.856451	Cep104	centrosomal protein 104
1234	10360227	7.33724	0.00105588	0.0137045	1.42222	Pea15a	phosphoprotein enriched in astrocytes 15A
1235	10343124	-7.3363	0.00105668	0.0137045	0.49001	NA	NA
1236	10479979	-7.3324	0.00105829	0.0137045	0.659595	Slc25a36	solute carrier family 25, member 36
1237	10421581	-7.33146	0.00105909	0.0137045	0.479396	Lrch1	leucine-rich repeats and calponin homology (CH) domain containing 1
1238	10383982	7.32998	0.0010599	0.0137045	1.95956	Znrf3	zinc and ring finger 3
1239	10541268	-7.32525	0.0010607	0.0137045	0.153587	Slc25a18	solute carrier family 25 (mitochondrial carrier), member 18
1240	10420385	7.32519	0.0010615	0.0137045	3.65291	N6amt2	N-6 adenine-specific DNA methyltransferase 2 (putative)
1241	10543791	7.32501	0.00106231	0.0137045	1.48524	Podxl	podocalyxin-like
1242	10384398	7.32372	0.00106311	0.0137045	3.05292	Grb10	growth factor receptor bound protein 10
1243	10455595	7.32353	0.00106392	0.0137045	1.83715	NA	NA
1244	10349442	-7.32153	0.00106472	0.0137045	0.652444	Ccnt2	cyclin T2
1245	10445909	-7.32061	0.00106552	0.0137045	0.61872	Kat2b	K(lysine) acetyltransferase 2B
1246	10342240	-7.32021	0.00106633	0.0137045	0.405772	NA	NA
1247	10465963	-7.31909	0.00106713	0.0137045	0.531346	Lrrc10b	leucine rich repeat containing 10B
1248	10408850	-7.31843	0.00106793	0.0137045	0.281653	Nedd9	neural precursor cell expressed, developmentally down-regulated gene 9
1249	10510908	-7.31294	0.00106874	0.0137045	0.519997	NA	NA
1250	10344215	-7.31194	0.00106954	0.0137045	0.754956	NA	NA
1251	10538394	-7.31019	0.00107034	0.0137045	0.603023	Plekha8	pleckstrin homology domain containing, family A (phosphoinositide binding specific) member 8
1252	10510509	7.30897	0.00107115	0.0137045	1.35991	Gpr157	G protein-coupled receptor 157
1253	10419566	7.30894	0.00107195	0.0137045	1.23577	Ang2	angiogenin, ribonuclease A family, member 2
1254	10496629	7.30768	0.00107275	0.0137045	1.18634	42248	selenoprotein
1255	10480849	7.30636	0.00107356	0.0137045	2.37178	Fcna	ficolin A
1256	10389561	-7.30586	0.00107436	0.0137045	0.557107	Dhx40	DEAH (Asp-Glu-Ala-His) box polypeptide 40
1257	10365716	7.30455	0.00107517	0.0137045	1.63309	Ikbip	IKBKB interacting protein
1258	10557439	7.30218	0.00107677	0.0137114	1.98618	Ccdc101	coiled-coil domain containing 101
1259	10383867	-7.30122	0.00107758	0.0137114	0.647777	Mtmr3	myotubularin related protein 3
1260	10428008	-7.30069	0.00107838	0.0137114	0.50812	Ankrd33b	ankyrin repeat domain 33B
1261	10383887	7.29855	0.00107918	0.0137114	1.71004	Uqcr10	ubiquinol-cytochrome c reductase, complex III subunit X
1262	10346224	-7.29645	0.00107999	0.0137114	0.588372	Tmem194b	transmembrane protein 194B
1263	10402665	7.29605	0.00108159	0.0137196	1.51404	Cdc42bpb	CDC42 binding protein kinase beta
1264	10532865	-7.29296	0.0010824	0.0137196	0.489634	Git2	G protein-coupled receptor kinase-interactor 2
1265	10490304	7.29023	0.0010832	0.0137196	1.15279	Sycp2	synaptonemal complex protein 2
1266	10365355	-7.28566	0.00108481	0.0137291	0.670246	Polr3b	polymerase (RNA) III (DNA directed) polypeptide B
1267	10413670	-7.28073	0.00108641	0.0137318	0.600126	Pbrm1	polybromo 1
1268	10533446	-7.28045	0.00108722	0.0137318	0.61154	Tctn1	tectonic family member 1
1269	10351026	7.27969	0.00108802	0.0137318	2.24865	Gas5	growth arrest specific 5
1270	10339756	-7.27944	0.00108883	0.0137318	0.462127	NA	NA
1271	10340914	7.27935	0.00108963	0.0137318	1.62174	NA	NA
1272	10344184	-7.27337	0.00109043	0.0137318	0.45848	NA	NA
1273	10436873	-7.27333	0.00109124	0.0137318	0.723816	Son	Son DNA binding protein
1274	10465045	7.272	0.00109204	0.0137318	1.50088	Drap1	Dr1 associated protein 1 (negative cofactor 2 alpha)
1275	10538970	7.27119	0.00109284	0.0137318	1.40877	Krcc1	lysine-rich coiled-coil 1
1276	10423577	7.27035	0.00109365	0.0137318	1.40443	Mtdh	metadherin
1277	10543306	7.26213	0.00109445	0.0137318	1.20263	Tspan12	tetraspanin 12
1278	10581737	7.25958	0.00109606	0.0137372	1.50383	Ddx19b	DEAD (Asp-Glu-Ala-Asp) box polypeptide 19b
1279	10427681	-7.25779	0.00109686	0.0137372	0.594373	Spef2	sperm flagellar 2
1280	10359689	-7.25694	0.00109766	0.0137372	0.104638	Atp1b1	ATPase, Na+/K+ transporting, beta 1 polypeptide
1281	10512322	7.25408	0.00109927	0.0137372	2.26646	NA	NA
1282	10504159	7.25408	0.00109927	0.0137372	2.26646	NA	NA
1283	10360460	-7.25372	0.00110008	0.0137372	0.531833	Chml	choroideremia-like
1284	10384539	7.25353	0.00110088	0.0137372	1.43289	Slc1a4	solute carrier family 1 (glutamate/neutral amino acid transporter), member 4
1285	10343788	7.25279	0.00110249	0.0137431	1.52541	NA	NA
1286	10518358	-7.25256	0.00110329	0.0137431	0.265061	2610305D13Rik	RIKEN cDNA 2610305D13 gene
1287	10525352	-7.25242	0.00110409	0.0137431	0.670664	NA	NA
1288	10568605	7.25117	0.0011049	0.0137431	2.85232	Ctbp2	C-terminal binding protein 2
1289	10344226	-7.25101	0.0011057	0.0137431	0.54206	NA	NA
1290	10530612	-7.24846	0.0011065	0.0137431	0.659708	Fryl	furry homolog-like (Drosophila)
1291	10459089	7.24377	0.00110811	0.0137504	1.65742	Ndst1	N-deacetylase/N-sulfotransferase (heparan glucosaminyl) 1
1292	10340402	-7.23963	0.00110891	0.0137504	0.359056	NA	NA
1293	10344283	-7.23876	0.00110972	0.0137504	0.429629	NA	NA
1294	10528686	7.23483	0.00111052	0.0137504	1.18306	Crygn	crystallin, gamma N
1295	10435897	-7.23478	0.00111213	0.0137583	0.760691	BC027231	cDNA sequence BC027231
1296	10461176	-7.23332	0.00111293	0.0137583	0.511775	Stx5a	syntaxin 5A
1297	10389625	-7.2316	0.00111374	0.0137583	0.231053	NA	NA
1298	10452496	-7.22833	0.00111534	0.0137587	0.638919	Ralbp1	ralA binding protein 1
1299	10420591	7.22767	0.00111615	0.0137587	1.65538	NA	NA
1300	10346310	-7.2257	0.00111695	0.0137587	0.520355	Mob4	MOB family member 4, phocein
1301	10489051	7.22542	0.00111775	0.0137587	2.204	5730471H19Rik	RIKEN cDNA 5730471H19 gene
1302	10339633	-7.22468	0.00111856	0.0137587	0.40411	NA	NA
1303	10594251	-7.2244	0.00111936	0.0137587	0.60667	Kif23	kinesin family member 23
1304	10381122	7.22189	0.00112016	0.0137587	1.59964	Fkbp10	FK506 binding protein 10
1305	10535852	7.21623	0.00112097	0.0137587	2.14835	Slc7a1	solute carrier family 7 (cationic amino acid transporter, y+ system), member 1
1306	10412100	-7.2148	0.00112177	0.0137587	0.490859	Map3k1	mitogen-activated protein kinase kinase kinase 1
1307	10342953	-7.21381	0.00112258	0.0137587	0.266201	NA	NA
1308	10342776	-7.21284	0.00112338	0.0137587	0.558457	NA	NA
1309	10603172	7.2126	0.00112418	0.0137587	1.29599	NA	NA
1310	10343188	-7.21066	0.00112499	0.0137587	0.326449	NA	NA
1311	10344024	7.20965	0.00112579	0.0137587	2.30851	NA	NA
1312	10501629	-7.20612	0.0011274	0.0137651	0.62803	Cdc14a	CDC14 cell division cycle 14A
1313	10373202	7.20156	0.0011282	0.0137651	2.3945	Shmt2	serine hydroxymethyltransferase 2 (mitochondrial)
1314	10489904	-7.20076	0.001129	0.0137651	0.624655	Spata2	spermatogenesis associated 2
1315	10523297	-7.20071	0.00112981	0.0137651	0.260287	Ccng2	cyclin G2
1316	10498531	-7.20029	0.00113061	0.0137651	0.481858	Ccnl1	cyclin L1
1317	10360679	-7.19917	0.00113222	0.0137681	0.569294	NA	NA
1318	10422781	-7.19885	0.00113302	0.0137681	0.590813	Rictor	RPTOR independent companion of MTOR, complex 2
1319	10469957	7.19292	0.00113383	0.0137681	1.80451	Tprn	taperin
1320	10540540	-7.19287	0.00113463	0.0137681	0.671537	NA	NA
1321	10457302	-7.18457	0.00113543	0.0137681	0.538885	Epc1	enhancer of polycomb homolog 1 (Drosophila)
1322	10343244	7.18272	0.00113624	0.0137681	1.25851	NA	NA
1323	10342318	-7.18266	0.00113704	0.0137681	0.457029	NA	NA
1324	10423155	-7.18132	0.00113784	0.0137681	0.548478	Mtmr12	myotubularin related protein 12
1325	10457853	-7.18017	0.00113865	0.0137681	0.619795	Ino80c	INO80 complex subunit C
1326	10588642	-7.17948	0.00113945	0.0137681	0.594619	Nprl2	nitrogen permease regulator-like 2
1327	10519224	7.17155	0.00114106	0.0137771	2.02031	Pusl1	pseudouridylate synthase-like 1
1328	10338041	7.16947	0.00114266	0.0137848	2.28833	NA	NA
1329	10577315	7.16857	0.00114347	0.0137848	1.76287	Angpt2	angiopoietin 2
1330	10357133	7.16808	0.00114427	0.0137848	1.91893	NA	NA
1331	10530692	7.16617	0.00114588	0.0137924	2.11622	Kdr	kinase insert domain protein receptor
1332	10535750	-7.16481	0.00114668	0.0137924	0.634155	Mtif3	mitochondrial translational initiation factor 3
1333	10518408	7.16437	0.00114749	0.0137924	1.4653	Plod1	procollagen-lysine, 2-oxoglutarate 5-dioxygenase 1
1334	10567171	-7.15985	0.0011499	0.0138046	0.328843	NA	NA
1335	10383025	7.15475	0.0011507	0.0138046	2.09827	C1qtnf1	C1q and tumor necrosis factor related protein 1
1336	10357488	-7.15321	0.0011515	0.0138046	0.238356	Cd55	CD55 antigen
1337	10428938	7.15041	0.00115231	0.0138046	1.23611	NA	NA
1338	10533316	-7.14803	0.00115311	0.0138046	0.594786	Erp29	endoplasmic reticulum protein 29
1339	10367106	-7.14709	0.00115391	0.0138046	0.768381	Atp5b	ATP synthase, H+ transporting mitochondrial F1 complex, beta subunit
1340	10523312	7.14484	0.00115552	0.0138046	1.26295	NA	NA
1341	10458940	-7.14308	0.00115632	0.0138046	0.346236	Zfp608	zinc finger protein 608
1342	10508651	7.13922	0.00115713	0.0138046	1.83111	Sdc3	syndecan 3
1343	10548513	-7.13459	0.00115793	0.0138046	0.263553	NA	NA
1344	10469425	-7.13378	0.00115874	0.0138046	0.611301	Arl5b	ADP-ribosylation factor-like 5B
1345	10342446	-7.13126	0.00115954	0.0138046	0.373987	NA	NA
1346	10343583	7.12402	0.00116034	0.0138046	2.60382	NA	NA
1347	10435470	-7.12359	0.00116115	0.0138046	0.721658	Kpna1	karyopherin (importin) alpha 1
1348	10568217	7.12095	0.00116195	0.0138046	1.75212	Dctpp1	dCTP pyrophosphatase 1
1349	10360053	-7.11982	0.00116275	0.0138046	0.372106	Pcp4l1	Purkinje cell protein 4-like 1
1350	10606160	-7.11807	0.00116356	0.0138046	0.404667	Rfwd2	ring finger and WD repeat domain 2
1351	10560630	7.11243	0.00116436	0.0138046	1.53517	Tomm40	translocase of outer mitochondrial membrane 40 homolog (yeast)
1352	10517508	7.11168	0.00116516	0.0138046	7.56121	C1qb	complement component 1, q subcomponent, beta polypeptide
1353	10484987	7.10862	0.00116597	0.0138046	1.42124	Nr1h3	nuclear receptor subfamily 1, group H, member 3
1354	10427255	7.10847	0.00116677	0.0138046	1.60971	Tarbp2	TAR (HIV) RNA binding protein 2
1355	10555401	-7.10429	0.00116757	0.0138046	0.411735	NA	NA
1356	10341368	-7.1031	0.00116838	0.0138046	0.496649	NA	NA
1357	10405094	7.10283	0.00116918	0.0138046	1.33378	Iars	isoleucine-tRNA synthetase
1358	10549532	-7.09911	0.00117159	0.0138222	0.211846	NA	NA
1359	10342394	7.09828	0.0011724	0.0138222	1.4946	NA	NA
1360	10363743	-7.09763	0.001174	0.0138254	0.583108	Rtkn2	rhotekin 2
1361	10340203	7.09421	0.00117481	0.0138254	1.19122	NA	NA
1362	10344491	-7.09369	0.00117561	0.0138254	0.32636	NA	NA
1363	10469404	7.09198	0.00117641	0.0138254	7.7666	Cacnb2	calcium channel, voltage-dependent, beta 2 subunit
1364	10469457	-7.09086	0.00117722	0.0138254	0.437497	Plxdc2	plexin domain containing 2
1365	10427675	-7.08804	0.00117802	0.0138254	0.59456	Spef2	sperm flagellar 2
1366	10492815	7.08707	0.00117882	0.0138254	3.19355	Tmem154	transmembrane protein 154
1367	10514347	7.08612	0.00117963	0.0138254	1.28068	Cdkn2b	cyclin-dependent kinase inhibitor 2B (p15, inhibits CDK4)
1368	10567999	7.08329	0.00118043	0.0138254	1.99329	NA	NA
1369	10529093	-7.07857	0.00118284	0.0138407	0.704128	Gtf3c2	general transcription factor IIIC, polypeptide 2, beta
1370	10342395	-7.07735	0.00118365	0.0138407	0.212348	NA	NA
1371	10349782	-7.0738	0.00118445	0.0138407	0.579447	Nuak2	NUAK family, SNF1-like kinase, 2
1372	10551891	-7.07334	0.00118525	0.0138407	0.242484	Nfkbid	nuclear factor of kappa light polypeptide gene enhancer in B cells inhibitor, delta
1373	10590688	7.07233	0.00118606	0.0138407	1.19804	NA	NA
1374	10556764	-7.06681	0.00118766	0.0138472	0.678218	NA	NA
1375	10342805	-7.06095	0.00118847	0.0138472	0.666011	NA	NA
1376	10480258	-7.06092	0.00118927	0.0138472	0.794685	Nsun6	NOL1/NOP2/Sun domain family member 6
1377	10438220	-7.06054	0.00119007	0.0138472	0.474791	Car15	carbonic anhydrase 15
1378	10533182	-7.0602	0.00119168	0.0138523	0.440775	Dtx1	deltex 1 homolog (Drosophila)
1379	10535739	-7.05983	0.00119249	0.0138523	0.74408	Usp12	ubiquitin specific peptidase 12
1380	10344089	-7.05738	0.00119329	0.0138523	0.476296	NA	NA
1381	10593966	-7.05527	0.00119409	0.0138523	0.704652	Csk	c-src tyrosine kinase
1382	10409799	-7.05429	0.0011949	0.0138523	0.634996	Isca1	iron-sulfur cluster assembly 1 homolog (S. cerevisiae)
1383	10494924	-7.04876	0.0011957	0.0138523	0.676823	Trim33	tripartite motif-containing 33
1384	10474333	7.0443	0.00119731	0.0138574	1.22278	Pax6	paired box 6
1385	10512937	-7.04399	0.00120132	0.0138574	0.621512	NA	NA
1386	10500358	-7.04399	0.00120132	0.0138574	0.621512	NA	NA
1387	10500343	-7.04399	0.00120132	0.0138574	0.621512	NA	NA
1388	10494421	-7.04399	0.00120132	0.0138574	0.621512	NA	NA
1389	10494413	-7.04399	0.00120132	0.0138574	0.621512	NA	NA
1390	10548367	7.04051	0.00120293	0.0138631	1.54422	Clec1a	C-type lectin domain family 1, member a
1391	10410995	7.03958	0.00120373	0.0138631	3.24645	Rasgrf2	RAS protein-specific guanine nucleotide-releasing factor 2
1392	10441923	-7.03955	0.00120454	0.0138631	0.706765	Ermard	ER membrane associated RNA degradation
1393	10553413	7.03932	0.00120534	0.0138631	1.47056	Prmt3	protein arginine N-methyltransferase 3
1394	10607694	-7.03735	0.00120615	0.0138631	0.538146	Syap1	synapse associated protein 1
1395	10343637	-7.02913	0.00120856	0.0138722	0.351008	NA	NA
1396	10378523	-7.02822	0.00120936	0.0138722	0.631198	Smg6	Smg-6 homolog, nonsense mediated mRNA decay factor (C. elegans)
1397	10355105	7.02671	0.00121016	0.0138722	2.28872	NA	NA
1398	10403069	-7.02446	0.00121097	0.0138722	0.199808	NA	NA
1399	10400391	7.02392	0.00121177	0.0138722	1.2623	Polr2h	polymerase (RNA) II (DNA directed) polypeptide H
1400	10461071	-7.0216	0.00121257	0.0138722	0.685414	2700081O15Rik	RIKEN cDNA 2700081O15 gene
1401	10548455	-7.02036	0.00121338	0.0138722	0.627722	NA	NA
1402	10339779	-7.01947	0.00121418	0.0138722	0.646101	NA	NA
1403	10587818	-7.01884	0.00121498	0.0138722	0.74965	Plscr4	phospholipid scramblase 4
1404	10341955	-7.01789	0.00121579	0.0138722	0.3746	NA	NA
1405	10340269	7.0157	0.00121659	0.0138722	1.69678	NA	NA
1406	10494832	-7.01251	0.0012174	0.0138722	0.515999	Sike1	suppressor of IKBKE 1
1407	10341941	-7.01145	0.0012182	0.0138722	0.447331	NA	NA
1408	10406614	7.00969	0.00121981	0.0138771	1.66619	Mtx3	metaxin 3
1409	10359082	-7.00923	0.00122061	0.0138771	0.701073	Cep350	centrosomal protein 350
1410	10338086	-7.00863	0.00122141	0.0138771	0.606645	NA	NA
1411	10479948	-7.00861	0.00122222	0.0138771	0.53067	Celf2	CUGBP, Elav-like family member 2
1412	10374476	7.00752	0.00122302	0.0138771	1.74042	NA	NA
1413	10595768	7.00668	0.00122382	0.0138771	1.73266	Pls1	plastin 1 (I-isoform)
1414	10561907	7.00578	0.00122543	0.0138812	2.08826	Sdhaf1	succinate dehydrogenase complex assembly factor 1
1415	10591622	7.00361	0.00122623	0.0138812	1.56892	Dock6	dedicator of cytokinesis 6
1416	10522503	7.00314	0.00122704	0.0138812	1.899	Pdgfra	platelet derived growth factor receptor, alpha polypeptide
1417	10340350	-7.00263	0.00122784	0.0138812	0.297517	NA	NA
1418	10401330	-7.0019	0.00122865	0.0138812	0.827955	Adam21	a disintegrin and metallopeptidase domain 21
1419	10525887	7.00169	0.00122945	0.0138812	1.99132	Bri3bp	Bri3 binding protein
1420	10411776	-7.00123	0.00123025	0.0138812	0.550329	NA	NA
1421	10434165	-6.99999	0.00123186	0.0138882	0.561304	Arvcf	armadillo repeat gene deleted in velo-cardio-facial syndrome
1422	10347033	6.99915	0.00123266	0.0138882	1.25738	Crygf	crystallin, gamma F
1423	10342232	6.99901	0.00123347	0.0138882	1.76128	NA	NA
1424	10421394	-6.9934	0.00123507	0.0138958	0.572494	Fam160b2	family with sequence similarity 160, member B2
1425	10473555	6.99337	0.00123588	0.0138958	1.27927	Olfr1130	olfactory receptor 1130
1426	10559509	6.99057	0.00123748	0.0138971	1.21245	Cdc42ep5	CDC42 effector protein (Rho GTPase binding) 5
1427	10596951	-6.98908	0.00123829	0.0138971	0.668246	Arih2	ariadne homolog 2 (Drosophila)
1428	10510201	-6.98698	0.0012399	0.0138971	0.44895	NA	NA
1429	10505837	6.98491	0.0012407	0.0138971	1.11338	Mir491	microRNA 491
1430	10369586	6.98355	0.0012415	0.0138971	1.38722	Supv3l1	suppressor of var1, 3-like 1 (S. cerevisiae)
1431	10388018	6.98234	0.00124231	0.0138971	1.64154	Dhx33	DEAH (Asp-Glu-Ala-His) box polypeptide 33
1432	10542636	-6.98171	0.00124311	0.0138971	0.585681	Pyroxd1	pyridine nucleotide-disulphide oxidoreductase domain 1
1433	10476660	6.98101	0.00124391	0.0138971	1.52638	Mgme1	mitochondrial genome maintainance exonuclease 1
1434	10528143	6.97952	0.00124472	0.0138971	1.91866	Ppp1r14b	protein phosphatase 1, regulatory (inhibitor) subunit 14B
1435	10343346	6.97797	0.00124552	0.0138971	1.48807	NA	NA
1436	10533529	6.97657	0.00124632	0.0138971	1.71074	Camkk2	calcium/calmodulin-dependent protein kinase kinase 2, beta
1437	10477604	-6.97471	0.00124713	0.0138971	0.654641	Itch	itchy, E3 ubiquitin protein ligase
1438	10557481	-6.9747	0.00124793	0.0138971	0.3414	Ypel3	yippee-like 3 (Drosophila)
1439	10558971	6.9713	0.00124873	0.0138971	1.58547	Ap2a2	adaptor-related protein complex 2, alpha 2 subunit
1440	10484793	6.96747	0.00124954	0.0138971	1.17334	Olfr1223	olfactory receptor 1223
1441	10342527	6.96714	0.00125034	0.0138971	1.95914	NA	NA
1442	10577782	-6.96593	0.00125115	0.0138971	0.310986	Htra4	HtrA serine peptidase 4
1443	10449545	-6.96503	0.00125195	0.0138971	0.776836	NA	NA
1444	10341901	-6.96101	0.00125275	0.0138971	0.393626	NA	NA
1445	10475378	-6.95954	0.00125356	0.0138971	0.328723	Casc4	cancer susceptibility candidate 4
1446	10576896	6.95732	0.00125436	0.0138971	1.58151	Gm9457	predicted gene 9457
1447	10338179	-6.95717	0.00125516	0.0138971	0.485565	NA	NA
1448	10341054	-6.9567	0.00125597	0.0138971	0.302068	NA	NA
1449	10472764	-6.95268	0.00125757	0.0138971	0.635691	Dync1i2	dynein cytoplasmic 1 intermediate chain 2
1450	10581940	6.95169	0.00125838	0.0138971	1.37578	Kars	lysyl-tRNA synthetase
1451	10342514	-6.94842	0.00125918	0.0138971	0.375113	NA	NA
1452	10398451	6.94749	0.00125998	0.0138971	1.72825	NA	NA
1453	10344250	-6.94709	0.00126079	0.0138971	0.258888	NA	NA
1454	10444114	-6.94578	0.00126159	0.0138971	0.696307	Vps52	vacuolar protein sorting 52 (yeast)
1455	10577096	-6.94464	0.00126239	0.0138971	0.663053	Pcid2	PCI domain containing 2
1456	10339876	-6.94262	0.0012632	0.0138971	0.288626	NA	NA
1457	10380321	-6.94084	0.001264	0.0138971	0.770245	Mbtd1	mbt domain containing 1
1458	10464601	-6.93682	0.00126481	0.0138971	0.578544	NA	NA
1459	10378240	6.9366	0.00126561	0.0138971	3.2882	P2rx1	purinergic receptor P2X, ligand-gated ion channel, 1
1460	10343987	-6.93351	0.00126641	0.0138971	0.408495	NA	NA
1461	10338003	6.93347	0.00126722	0.0138971	2.46102	NA	NA
1462	10523060	6.93106	0.00126882	0.0139016	2.22159	Gm9958	predicted gene 9958
1463	10608327	6.93035	0.00126963	0.0139016	1.20148	NA	NA
1464	10341198	-6.93018	0.00127043	0.0139016	0.284689	NA	NA
1465	10447483	6.92888	0.00127123	0.0139016	1.21406	Nanp	N-acetylneuraminic acid phosphatase
1466	10493537	-6.92799	0.00127204	0.0139016	0.631354	Pbxip1	pre B cell leukemia transcription factor interacting protein 1
1467	10391348	-6.92775	0.00127284	0.0139016	0.695783	Fam134c	family with sequence similarity 134, member C
1468	10608654	6.92331	0.00127445	0.0139062	1.6317	NA	NA
1469	10339439	-6.92301	0.00127525	0.0139062	0.624504	NA	NA
1470	10430489	6.91955	0.00127606	0.0139062	1.29738	Pla2g6	phospholipase A2, group VI
1471	10344109	-6.91928	0.00127686	0.0139062	0.323542	NA	NA
1472	10547227	-6.91897	0.00127766	0.0139062	0.51573	Ret	ret proto-oncogene
1473	10343560	-6.91478	0.00127847	0.0139062	0.522819	NA	NA
1474	10339658	-6.90992	0.00128007	0.0139072	0.163133	NA	NA
1475	10511498	-6.90929	0.00128088	0.0139072	0.624908	Plekhf2	pleckstrin homology domain containing, family F (with FYVE domain) member 2
1476	10522208	-6.90784	0.00128168	0.0139072	0.361976	Uchl1	ubiquitin carboxy-terminal hydrolase L1
1477	10345141	-6.90746	0.00128248	0.0139072	0.546924	Lmbrd1	LMBR1 domain containing 1
1478	10344584	6.90736	0.00128329	0.0139072	1.53991	NA	NA
1479	10412882	6.90565	0.00128409	0.0139072	3.34407	Thrb	thyroid hormone receptor beta
1480	10591960	6.9056	0.00128489	0.0139072	1.73589	Vps26b	vacuolar protein sorting 26 homolog B (yeast)
1481	10341687	-6.90429	0.0012857	0.0139072	0.517716	NA	NA
1482	10447708	-6.90262	0.0012865	0.0139072	0.715306	Qk	quaking
1483	10343843	-6.90091	0.00128731	0.0139072	0.322941	NA	NA
1484	10534324	6.90003	0.00128811	0.0139072	2.21558	Limk1	LIM-domain containing, protein kinase
1485	10509635	6.89628	0.00128972	0.0139152	1.58433	Akr7a5	aldo-keto reductase family 7, member A5 (aflatoxin aldehyde reductase)
1486	10403511	6.89611	0.00129132	0.0139155	1.38596	Heatr1	HEAT repeat containing 1
1487	10538871	-6.89598	0.00129213	0.0139155	0.164271	NA	NA
1488	10351465	-6.89409	0.00129293	0.0139155	0.65489	1700084C01Rik	RIKEN cDNA 1700084C01 gene
1489	10339801	-6.89342	0.00129373	0.0139155	0.340638	NA	NA
1490	10365450	6.89221	0.00129454	0.0139155	1.51066	Pwp1	PWP1 homolog (S. cerevisiae)
1491	10436024	6.89218	0.00129534	0.0139155	1.77261	Gcsam	germinal center associated, signaling and motility
1492	10341420	-6.89173	0.00129614	0.0139155	0.482628	NA	NA
1493	10501456	6.89053	0.00129695	0.0139155	1.68698	Fam102b	family with sequence similarity 102, member B
1494	10598976	6.88603	0.00129775	0.0139155	1.32404	Timp1	tissue inhibitor of metalloproteinase 1
1495	10343766	-6.88598	0.00129856	0.0139155	0.311132	NA	NA
1496	10376988	-6.87861	0.00129936	0.0139155	0.69039	Zkscan6	zinc finger with KRAB and SCAN domains 6
1497	10607124	6.87568	0.00130016	0.0139155	1.38238	Chrdl1	chordin-like 1
1498	10553334	6.8729	0.00130177	0.0139234	1.15946	Mrgprb8	MAS-related GPR, member B8
1499	10536159	6.87009	0.00130418	0.013925	1.26706	NA	NA
1500	10522577	6.87009	0.00130418	0.013925	1.26706	NA	NA
1501	10461558	6.8694	0.00130498	0.013925	1.66992	Slc15a3	solute carrier family 15, member 3
1502	10542378	-6.86795	0.00130579	0.013925	0.561994	Atf7ip	activating transcription factor 7 interacting protein
1503	10447742	-6.86421	0.00130659	0.013925	0.627039	Map3k4	mitogen-activated protein kinase kinase kinase 4
1504	10338074	-6.86258	0.00130739	0.013925	0.242704	NA	NA
1505	10542310	-6.86023	0.0013082	0.013925	0.276853	Cdkn1b	cyclin-dependent kinase inhibitor 1B
1506	10343689	-6.85714	0.001309	0.013925	0.569524	NA	NA
1507	10460146	-6.85526	0.00130981	0.013925	0.218706	NA	NA
1508	10338035	6.85409	0.00131061	0.013925	2.1461	NA	NA
1509	10434934	-6.85352	0.00131302	0.013935	0.686091	Bdh1	3-hydroxybutyrate dehydrogenase, type 1
1510	10371220	6.8528	0.00131382	0.013935	1.8277	Gna15	guanine nucleotide binding protein, alpha 15
1511	10422944	-6.8514	0.00131463	0.013935	0.523383	AW557046	expressed sequence AW557046
1512	10521182	-6.84374	0.00131543	0.013935	0.659535	Fam193a	family with sequence similarity 193, member A
1513	10576924	-6.84111	0.00131623	0.013935	0.857985	Arglu1	arginine and glutamate rich 1
1514	10538526	-6.83835	0.00131704	0.013935	0.584491	Avl9	AVL9 homolog (S. cerevisiase)
1515	10523206	-6.83713	0.00131784	0.013935	0.482873	Uso1	USO1 vesicle docking factor
1516	10494388	-6.835	0.00131864	0.013935	0.734323	Hist2h2be	histone cluster 2, H2be
1517	10448563	-6.83326	0.00131945	0.013935	0.820457	E4f1	E4F transcription factor 1
1518	10557405	-6.83154	0.00132025	0.013935	0.693665	Rabep2	rabaptin, RAB GTPase binding effector protein 2
1519	10399666	-6.82637	0.00132186	0.0139421	0.541765	NA	NA
1520	10495530	6.82619	0.00132266	0.0139421	1.61861	Dph5	DPH5 homolog (S. cerevisiae)
1521	10584752	6.82354	0.00132427	0.0139498	1.46644	NA	NA
1522	10558274	-6.82129	0.00132588	0.013954	0.676645	Fam175b	family with sequence similarity 175, member B
1523	10557716	-6.81955	0.00132668	0.013954	0.793001	Rnf40	ring finger protein 40
1524	10375402	-6.81955	0.00132748	0.013954	0.0979891	Adam19	a disintegrin and metallopeptidase domain 19 (meltrin beta)
1525	10566943	6.81929	0.00132829	0.013954	1.77252	Mrvi1	MRV integration site 1
1526	10338918	-6.81839	0.00132909	0.013954	0.251087	NA	NA
1527	10373577	6.81759	0.00132989	0.013954	1.74876	Ormdl2	ORM1-like 2 (S. cerevisiae)
1528	10492671	6.81378	0.0013315	0.0139596	1.53243	Ppid	peptidylprolyl isomerase D (cyclophilin D)
1529	10375751	6.81355	0.0013323	0.0139596	1.83098	NA	NA
1530	10339409	-6.81347	0.00133311	0.0139596	0.617434	NA	NA
1531	10552843	-6.81007	0.00133391	0.0139596	0.663674	Mir150	microRNA 150
1532	10487643	6.80811	0.00133552	0.013961	1.56022	NA	NA
1533	10339042	6.80753	0.00133632	0.013961	1.70593	NA	NA
1534	10502949	-6.80571	0.00133713	0.013961	0.317319	NA	NA
1535	10494170	-6.80412	0.00133793	0.013961	0.683601	Lysmd1	LysM, putative peptidoglycan-binding, domain containing 1
1536	10394625	6.80382	0.00133873	0.013961	1.21472	Nbas	neuroblastoma amplified sequence
1537	10535683	6.80291	0.00133954	0.013961	1.24401	NA	NA
1538	10475912	-6.79578	0.00134034	0.013961	0.576609	Tmem87b	transmembrane protein 87B
1539	10553354	-6.79494	0.00134114	0.013961	0.377557	Nav2	neuron navigator 2
1540	10408348	-6.79208	0.00134195	0.013961	0.575377	Mrs2	MRS2 magnesium homeostasis factor homolog (S. cerevisiae)
1541	10435212	-6.79141	0.00134275	0.013961	0.678015	Osbpl11	oxysterol binding protein-like 11
1542	10434670	-6.78785	0.00134516	0.0139741	0.37068	NA	NA
1543	10482802	-6.78631	0.00134597	0.0139741	0.226492	Cytip	cytohesin 1 interacting protein
1544	10482880	-6.78591	0.00134677	0.0139741	0.479709	Baz2b	bromodomain adjacent to zinc finger domain, 2B
1545	10386400	-6.78588	0.00134757	0.0139741	0.613807	Arih2	ariadne homolog 2 (Drosophila)
1546	10408227	6.7858	0.00134838	0.0139741	1.32246	Hfe	hemochromatosis
1547	10606689	6.78461	0.00134998	0.0139791	2.11996	Timm8a1	translocase of inner mitochondrial membrane 8A1
1548	10455738	-6.78386	0.00135079	0.0139791	0.407944	Snx2	sorting nexin 2
1549	10342439	-6.78061	0.00135239	0.0139791	0.506624	NA	NA
1550	10338173	6.78044	0.0013532	0.0139791	2.21044	NA	NA
1551	10575512	-6.77763	0.001354	0.0139791	0.764337	Cog4	component of oligomeric golgi complex 4
1552	10535669	6.7767	0.0013548	0.0139791	1.24972	NA	NA
1553	10517036	-6.77529	0.00135561	0.0139791	0.472424	Wdtc1	WD and tetratricopeptide repeats 1
1554	10385818	6.77466	0.00135641	0.0139791	1.73019	Uqcrq	ubiquinol-cytochrome c reductase, complex III subunit VII
1555	10577866	6.77412	0.00135722	0.0139791	1.40229	Ash2l	ash2 (absent, small, or homeotic)-like (Drosophila)
1556	10595441	6.77407	0.00135802	0.0139791	1.30717	NA	NA
1557	10456383	6.773	0.00135882	0.0139791	1.70266	Impa2	inositol (myo)-1(or 4)-monophosphatase 2
1558	10531729	6.76986	0.00135963	0.0139791	1.53686	Coq2	coenzyme Q2 homolog, prenyltransferase (yeast)
1559	10344589	-6.76778	0.00136043	0.0139791	0.638829	NA	NA
1560	10339214	-6.76427	0.00136204	0.0139791	0.564598	NA	NA
1561	10532030	6.7629	0.00136284	0.0139791	1.49912	NA	NA
1562	10554574	6.75961	0.00136364	0.0139791	1.7856	Tm6sf1	transmembrane 6 superfamily member 1
1563	10338818	-6.75591	0.00136445	0.0139791	0.377595	NA	NA
1564	10562192	6.75537	0.00136525	0.0139791	1.82081	Fxyd5	FXYD domain-containing ion transport regulator 5
1565	10404774	-6.75515	0.00136605	0.0139791	0.328804	Hivep1	human immunodeficiency virus type I enhancer binding protein 1
1566	10443027	-6.7544	0.00136686	0.0139791	0.539815	Crebrf	CREB3 regulatory factor
1567	10418498	6.75319	0.00136766	0.0139791	1.23985	NA	NA
1568	10354563	6.75226	0.00136847	0.0139791	1.15505	NA	NA
1569	10569017	6.7512	0.00136927	0.0139791	15.4241	Ifitm3	interferon induced transmembrane protein 3
1570	10340391	6.75102	0.00137007	0.0139791	1.78678	NA	NA
1571	10341744	6.75077	0.00137088	0.0139791	2.51609	NA	NA
1572	10392803	-6.74992	0.00137168	0.0139791	0.183922	Cd300c	CD300C antigen
1573	10343767	-6.74981	0.00137248	0.0139791	0.353247	NA	NA
1574	10511629	6.7484	0.00137329	0.0139791	1.62699	NA	NA
1575	10496569	6.74674	0.00137489	0.0139816	5.20698	Gbp7	guanylate binding protein 7
1576	10372743	-6.74483	0.00137971	0.0139816	0.759238	Cdc5l	cell division cycle 5-like (S. pombe)
1577	10372741	-6.74483	0.00137971	0.0139816	0.759238	Cdc5l	cell division cycle 5-like (S. pombe)
1578	10372739	-6.74483	0.00137971	0.0139816	0.759238	Cdc5l	cell division cycle 5-like (S. pombe)
1579	10372737	-6.74483	0.00137971	0.0139816	0.759238	Cdc5l	cell division cycle 5-like (S. pombe)
1580	10372735	-6.74483	0.00137971	0.0139816	0.759238	Cdc5l	cell division cycle 5-like (S. pombe)
1581	10372733	-6.74483	0.00137971	0.0139816	0.759238	Cdc5l	cell division cycle 5-like (S. pombe)
1582	10357833	6.74388	0.00138052	0.0139816	2.68081	Atp2b4	ATPase, Ca++ transporting, plasma membrane 4
1583	10589196	6.74277	0.00138213	0.0139828	1.51038	Uqcrc1	ubiquinol-cytochrome c reductase core protein 1
1584	10365290	6.74151	0.00138293	0.0139828	1.75386	Chst11	carbohydrate sulfotransferase 11
1585	10450752	-6.73866	0.00138373	0.0139828	0.653851	Trim39	tripartite motif-containing 39
1586	10385391	-6.7382	0.00138454	0.0139828	0.410568	Cyfip2	cytoplasmic FMR1 interacting protein 2
1587	10340349	6.73814	0.00138534	0.0139828	1.39552	NA	NA
1588	10361375	-6.7379	0.00138614	0.0139828	0.618193	Fbxo5	F-box protein 5
1589	10388241	-6.73723	0.00138695	0.0139828	0.708752	Ctns	cystinosis, nephropathic
1590	10536369	-6.73438	0.00138775	0.0139828	0.253286	C1galt1	core 1 synthase, glycoprotein-N-acetylgalactosamine 3-beta-galactosyltransferase, 1
1591	10563649	6.73308	0.00138855	0.0139828	1.70335	Uevld	UEV and lactate/malate dehyrogenase domains
1592	10379740	-6.73111	0.00138936	0.0139828	0.637289	Heatr6	HEAT repeat containing 6
1593	10608606	6.73061	0.00139096	0.0139902	1.18387	NA	NA
1594	10557488	-6.7274	0.00139257	0.0139926	0.299693	Tbx6	T-box 6
1595	10579828	6.72372	0.00139338	0.0139926	1.51268	NA	NA
1596	10472443	6.72334	0.00139418	0.0139926	1.11625	4933409G03Rik	RIKEN cDNA 4933409G03 gene
1597	10542034	6.72118	0.00139498	0.0139926	2.06644	NA	NA
1598	10438460	6.71996	0.00139579	0.0139926	1.55559	Parl	presenilin associated, rhomboid-like
1599	10583942	6.71794	0.00139659	0.0139926	3.43756	Thyn1	thymocyte nuclear protein 1
1600	10383765	6.71557	0.00139739	0.0139926	1.12226	NA	NA
1601	10343855	-6.71473	0.0013982	0.0139926	0.525272	NA	NA
1602	10451495	-6.70654	0.0013998	0.0139993	0.629742	Ubr2	ubiquitin protein ligase E3 component n-recognin 2
1603	10340366	6.7064	0.00140061	0.0139993	1.3414	NA	NA
1604	10533929	6.70352	0.00140302	0.0140083	1.4551	Scarb1	scavenger receptor class B, member 1
1605	10479187	6.70345	0.00140463	0.0140083	1.39968	NA	NA
1606	10479174	6.70345	0.00140463	0.0140083	1.39968	NA	NA
1607	10344179	6.70238	0.00140543	0.0140083	2.75093	NA	NA
1608	10377782	-6.70198	0.00140623	0.0140083	0.554312	Clec10a	C-type lectin domain family 10, member A
1609	10360522	-6.70164	0.00140704	0.0140083	0.721582	Adss	adenylosuccinate synthetase, non muscle
1610	10519096	6.69789	0.00140784	0.0140083	1.53692	Rer1	RER1 retention in endoplasmic reticulum 1 homolog (S. cerevisiae)
1611	10410695	6.69763	0.00140864	0.0140083	1.1723	Rhobtb3	Rho-related BTB domain containing 3
1612	10414522	6.69528	0.00140945	0.0140083	2.51768	Apex1	apurinic/apyrimidinic endonuclease 1
1613	10506470	-6.69005	0.00141025	0.0140083	0.658488	1700024P16Rik	RIKEN cDNA 1700024P16 gene
1614	10339241	-6.68802	0.00141186	0.0140155	0.272493	NA	NA
1615	10379030	6.67246	0.00141346	0.0140228	1.6708	Fam222b	family with sequence similarity 222, member B
1616	10338085	-6.6664	0.00141507	0.0140301	0.592907	NA	NA
1617	10605465	-6.66391	0.00141668	0.0140337	0.634715	Prkx	protein kinase, X-linked
1618	10341028	-6.66313	0.00141748	0.0140337	0.64287	NA	NA
1619	10591517	-6.66294	0.00141829	0.0140337	0.538802	Cdkn2d	cyclin-dependent kinase inhibitor 2D (p19, inhibits CDK4)
1620	10343961	-6.65893	0.00141909	0.0140337	0.654313	NA	NA
1621	10342799	-6.65685	0.00141989	0.0140337	0.51375	NA	NA
1622	10440929	6.65549	0.0014207	0.0140337	1.80915	Gart	phosphoribosylglycinamide formyltransferase
1623	10396867	-6.6524	0.0014223	0.0140381	0.581682	Exd2	exonuclease 3'-5' domain containing 2
1624	10351888	-6.65223	0.00142311	0.0140381	0.743705	Olfr430	olfactory receptor 430
1625	10341889	6.65137	0.00142391	0.0140381	1.60076	NA	NA
1626	10359422	6.64974	0.00142471	0.0140381	2.69468	Prdx6	peroxiredoxin 6
1627	10512574	-6.64899	0.00142552	0.0140381	0.607371	Gba2	glucosidase beta 2
1628	10406854	6.64731	0.00142713	0.0140431	1.53115	NA	NA
1629	10522569	6.64655	0.00142873	0.0140431	1.20851	NA	NA
1630	10522554	6.64655	0.00142873	0.0140431	1.20851	NA	NA
1631	10377537	6.64598	0.00142954	0.0140431	1.75592	NA	NA
1632	10442115	6.6418	0.00143114	0.0140459	4.07011	Vmn2r96	vomeronasal 2, receptor 96
1633	10414374	-6.6385	0.00143195	0.0140459	0.601989	Ktn1	kinectin 1
1634	10506786	-6.63557	0.00143275	0.0140459	0.538776	Zcchc11	zinc finger, CCHC domain containing 11
1635	10343399	6.6347	0.00143355	0.0140459	1.62911	NA	NA
1636	10341182	-6.63432	0.00143436	0.0140459	0.396198	NA	NA
1637	10398461	-6.63194	0.00143516	0.0140459	0.703133	Ppp2r5c	protein phosphatase 2, regulatory subunit B', gamma
1638	10429178	-6.63122	0.00143596	0.0140459	0.677682	Zfat	zinc finger and AT hook domain containing
1639	10404487	6.62397	0.00143837	0.0140459	1.17902	Serpinb6d	serine (or cysteine) peptidase inhibitor, clade B, member 6d
1640	10339052	-6.62246	0.00143918	0.0140459	0.679079	NA	NA
1641	10450640	6.62186	0.00143998	0.0140459	1.58515	Mrps18b	mitochondrial ribosomal protein S18B
1642	10339798	-6.62134	0.00144079	0.0140459	0.479931	NA	NA
1643	10360934	6.62049	0.00144159	0.0140459	2.0433	Rrp15	ribosomal RNA processing 15 homolog (S. cerevisiae)
1644	10342246	-6.62015	0.00144239	0.0140459	0.321871	NA	NA
1645	10342421	6.6183	0.0014432	0.0140459	1.44824	NA	NA
1646	10343032	-6.61636	0.001444	0.0140459	0.408446	NA	NA
1647	10578251	6.61539	0.0014448	0.0140459	1.36151	NA	NA
1648	10470768	6.61161	0.00144561	0.0140459	1.47353	Urm1	ubiquitin related modifier 1 homolog (S. cerevisiae)
1649	10585874	6.61027	0.00144641	0.0140459	2.00143	Hexa	hexosaminidase A
1650	10343231	6.60907	0.00144721	0.0140459	1.52858	NA	NA
1651	10549402	-6.6078	0.00144802	0.0140459	0.586443	Ergic2	ERGIC and golgi 2
1652	10535883	-6.60623	0.00144882	0.0140459	0.679095	Katnal1	katanin p60 subunit A-like 1
1653	10606217	-6.6027	0.00145043	0.0140459	0.703034	Abcb7	ATP-binding cassette, sub-family B (MDR/TAP), member 7
1654	10412911	-6.60128	0.00145123	0.0140459	0.618307	NA	NA
1655	10514985	-6.60048	0.00145204	0.0140459	0.675744	Zyg11b	zyg-ll family member B, cell cycle regulator
1656	10495147	6.5998	0.00145284	0.0140459	1.73304	Dennd2d	DENN/MADD domain containing 2D
1657	10566615	6.59898	0.00145364	0.0140459	1.24305	Olfr710	olfactory receptor 710
1658	10467907	-6.59897	0.00145445	0.0140459	0.624778	Erlin1	ER lipid raft associated 1
1659	10482929	6.59796	0.00145525	0.0140459	1.83195	Ly75	lymphocyte antigen 75
1660	10383556	-6.59792	0.00145605	0.0140459	0.727136	Fn3krp	fructosamine 3 kinase related protein
1661	10517236	6.59607	0.00145686	0.0140459	3.20951	Zfp593	zinc finger protein 593
1662	10502191	6.59015	0.00145766	0.0140459	1.56438	Ostc	oligosaccharyltransferase complex subunit
1663	10402800	6.58875	0.00145846	0.0140459	2.63867	Gpr132	G protein-coupled receptor 132
1664	10384936	-6.58275	0.00145927	0.0140459	0.715532	Acyp2	acylphosphatase 2, muscle type
1665	10482109	-6.57973	0.00146007	0.0140459	0.717229	Rbm18	RNA binding motif protein 18
1666	10415911	-6.57893	0.00146087	0.0140459	0.551662	Kif13b	kinesin family member 13B
1667	10544084	6.5769	0.00146168	0.0140459	2.31201	Zc3hav1l	zinc finger CCCH-type, antiviral 1-like
1668	10515427	6.57488	0.00146329	0.0140459	1.53968	NA	NA
1669	10363522	6.5729	0.0014657	0.0140459	1.31641	Tysnd1	trypsin domain containing 1
1670	10342261	-6.57143	0.0014665	0.0140459	0.394287	NA	NA
1671	10484880	6.57033	0.0014673	0.0140459	1.13568	Olfr142	olfactory receptor 142
1672	10339548	-6.57018	0.00146811	0.0140459	0.653563	NA	NA
1673	10589800	-6.56742	0.00146891	0.0140459	0.766004	Clasp2	CLIP associating protein 2
1674	10491601	-6.5673	0.00146971	0.0140459	0.640723	4932438A13Rik	RIKEN cDNA 4932438A13 gene
1675	10533945	-6.567	0.00147052	0.0140459	0.704851	Ubc	ubiquitin C
1676	10371230	-6.56515	0.00147132	0.0140459	0.607064	Gna11	guanine nucleotide binding protein, alpha 11
1677	10342683	6.56365	0.00147212	0.0140459	1.36096	NA	NA
1678	10544976	-6.56269	0.00147293	0.0140459	0.564572	Kbtbd2	kelch repeat and BTB (POZ) domain containing 2
1679	10377927	-6.56164	0.00147373	0.0140459	0.477557	Rnf167	ring finger protein 167
1680	10433536	-6.55986	0.00147534	0.0140459	0.707542	Clec16a	C-type lectin domain family 16, member A
1681	10509168	-6.55901	0.00147614	0.0140459	0.276063	E2f2	E2F transcription factor 2
1682	10487510	6.559	0.00147695	0.0140459	1.24345	NA	NA
1683	10606876	6.55669	0.00147775	0.0140459	1.46451	Morf4l2	mortality factor 4 like 2
1684	10490203	6.55668	0.00147855	0.0140459	2.74153	NA	NA
1685	10427691	-6.55553	0.00147936	0.0140459	0.659607	Spef2	sperm flagellar 2
1686	10585444	-6.55285	0.00148016	0.0140459	0.728795	Ireb2	iron responsive element binding protein 2
1687	10570236	-6.55228	0.00148096	0.0140459	0.779598	Mcf2l	mcf.2 transforming sequence-like
1688	10385665	-6.55199	0.00148177	0.0140459	0.383266	Zfp354b	zinc finger protein 354B
1689	10420348	-6.55172	0.00148257	0.0140459	0.745368	Zmym5	zinc finger, MYM-type 5
1690	10498371	6.54959	0.00148337	0.0140459	2.76902	P2ry12	purinergic receptor P2Y, G-protein coupled 12
1691	10553475	6.54941	0.00148418	0.0140459	2.17185	NA	NA
1692	10547830	6.54828	0.00148498	0.0140459	1.67483	NA	NA
1693	10363475	-6.54625	0.00148578	0.0140459	0.437995	Prf1	perforin 1 (pore forming protein)
1694	10575706	6.54516	0.00148659	0.0140459	1.41894	Wwox	WW domain-containing oxidoreductase
1695	10399636	6.54444	0.00148739	0.0140459	2.26837	Mrto4	MRT4, mRNA turnover 4, homolog (S. cerevisiae)
1696	10386844	6.54397	0.0014882	0.0140459	1.49998	Zswim7	zinc finger SWIM-type containing 7
1697	10343063	-6.54023	0.001489	0.0140459	0.52398	NA	NA
1698	10355742	6.53999	0.0014898	0.0140459	1.72791	Abcb6	ATP-binding cassette, sub-family B (MDR/TAP), member 6
1699	10345967	6.53954	0.00149061	0.0140459	1.47527	Bivm	basic, immunoglobulin-like variable motif containing
1700	10373407	-6.53586	0.00149141	0.0140459	0.689066	Esyt1	extended synaptotagmin-like protein 1
1701	10465861	-6.53571	0.00149221	0.0140459	0.671911	Incenp	inner centromere protein
1702	10415844	-6.53466	0.00149302	0.0140459	0.793279	Ctsb	cathepsin B
1703	10342004	-6.53227	0.00149382	0.0140459	0.38853	NA	NA
1704	10526559	6.53112	0.00149462	0.0140459	2.01039	Ache	acetylcholinesterase
1705	10527252	-6.52892	0.00149543	0.0140459	0.683215	Eif2ak1	eukaryotic translation initiation factor 2 alpha kinase 1
1706	10372831	6.52834	0.00149623	0.0140459	1.81843	Tbc1d30	TBC1 domain family, member 30
1707	10432573	-6.52752	0.00149703	0.0140459	0.34193	Slc11a2	solute carrier family 11 (proton-coupled divalent metal ion transporters), member 2
1708	10466200	6.5274	0.00149784	0.0140459	2.88045	Ms4a7	membrane-spanning 4-domains, subfamily A, member 7
1709	10484941	-6.52605	0.00149864	0.0140459	0.7323	Madd	MAP-kinase activating death domain
1710	10469965	-6.52529	0.00149945	0.0140459	0.795803	Anapc2	anaphase promoting complex subunit 2
1711	10574151	6.52479	0.00150025	0.0140459	1.80691	Nlrc5	NLR family, CARD domain containing 5
1712	10341525	6.52356	0.00150105	0.0140459	1.38434	NA	NA
1713	10339653	-6.52346	0.00150186	0.0140459	0.610889	NA	NA
1714	10343808	-6.52339	0.00150266	0.0140459	0.392931	NA	NA
1715	10338976	-6.52075	0.00150346	0.0140459	0.387204	NA	NA
1716	10359084	-6.5137	0.00150507	0.0140521	0.510337	Cep350	centrosomal protein 350
1717	10344803	-6.51363	0.00150587	0.0140521	0.424197	Cspp1	centrosome and spindle pole associated protein 1
1718	10444258	6.50999	0.00150828	0.0140609	2.20716	Psmb8	proteasome (prosome, macropain) subunit, beta type 8 (large multifunctional peptidase 7)
1719	10338184	-6.50639	0.00150909	0.0140609	0.53656	NA	NA
1720	10479362	6.50498	0.00150989	0.0140609	1.69931	NA	NA
1721	10383088	6.50391	0.0015107	0.0140609	1.82859	Gaa	glucosidase, alpha, acid
1722	10545001	-6.50352	0.0015115	0.0140609	0.462101	Ppm1k	protein phosphatase 1K (PP2C domain containing)
1723	10548422	-6.50295	0.0015123	0.0140609	0.243769	Klri2	killer cell lectin-like receptor family I member 2
1724	10341845	6.50051	0.00151311	0.0140609	1.64236	NA	NA
1725	10340424	6.49932	0.00151391	0.0140609	2.55592	NA	NA
1726	10559816	6.49906	0.00151471	0.0140609	1.62172	Tctex1d2	Tctex1 domain containing 2
1727	10454229	-6.49808	0.00151632	0.0140635	0.535693	4930426D05Rik	RIKEN cDNA 4930426D05 gene
1728	10579525	6.49619	0.00151712	0.0140635	2.09523	Plvap	plasmalemma vesicle associated protein
1729	10591726	-6.4944	0.00151793	0.0140635	0.766378	Ecsit	ECSIT homolog (Drosophila)
1730	10535807	6.49425	0.00151873	0.0140635	2.43475	Flt1	FMS-like tyrosine kinase 1
1731	10582719	-6.49394	0.00151953	0.0140635	0.498685	Sipa1l2	signal-induced proliferation-associated 1 like 2
1732	10544501	-6.49268	0.00152034	0.0140635	0.560095	Ezh2	enhancer of zeste homolog 2 (Drosophila)
1733	10528544	6.49236	0.00152114	0.0140635	1.69918	NA	NA
1734	10354979	-6.49045	0.00152275	0.0140682	0.709039	Als2	amyotrophic lateral sclerosis 2 (juvenile)
1735	10427665	-6.49017	0.00152355	0.0140682	0.628341	Spef2	sperm flagellar 2
1736	10606248	-6.48998	0.00152436	0.0140682	0.689865	Magee2	melanoma antigen, family E, 2
1737	10520952	-6.48894	0.00152516	0.0140682	0.649756	Ppp1cb	protein phosphatase 1, catalytic subunit, beta isoform
1738	10594161	-6.48823	0.00152677	0.0140749	0.775503	Arih1	ariadne ubiquitin-conjugating enzyme E2 binding protein homolog 1 (Drosophila)
1739	10524676	6.48696	0.00152837	0.0140802	1.45166	Srsf9	serine/arginine-rich splicing factor 9
1740	10590265	6.48672	0.00152918	0.0140802	1.67051	NA	NA
1741	10553913	6.4867	0.00152998	0.0140802	2.32635	Mcee	methylmalonyl CoA epimerase
1742	10581434	6.48577	0.00153159	0.0140841	1.18367	Dpep2	dipeptidase 2
1743	10570013	-6.47913	0.00153239	0.0140841	0.699978	Abhd13	abhydrolase domain containing 13
1744	10529273	-6.47863	0.0015332	0.0140841	0.670613	Ctbp1	C-terminal binding protein 1
1745	10428169	6.47584	0.001534	0.0140841	1.30435	NA	NA
1746	10517517	6.47233	0.0015348	0.0140841	3.74534	C1qa	complement component 1, q subcomponent, alpha polypeptide
1747	10601880	6.47087	0.00153641	0.0140894	1.31391	BC065397	cDNA sequence BC065397
1748	10361760	6.46948	0.00153721	0.0140894	2.26176	Timm8a1	translocase of inner mitochondrial membrane 8A1
1749	10490826	-6.46923	0.00153802	0.0140894	0.330507	Zbtb10	zinc finger and BTB domain containing 10
1750	10531179	6.46793	0.00153962	0.0140954	1.20852	Adamts3	a disintegrin-like and metallopeptidase (reprolysin type) with thrombospondin type 1 motif, 3
1751	10344237	6.46773	0.00154043	0.0140954	1.4383	NA	NA
1752	10571415	-6.46518	0.00154203	0.0140993	0.749601	Vps37a	vacuolar protein sorting 37A (yeast)
1753	10471464	6.46377	0.00154284	0.0140993	1.66538	St6galnac6	ST6 (alpha-N-acetyl-neuraminyl-2,3-beta-galactosyl-1,3)-N-acetylgalactosaminide alpha-2,6-sialyltransferase 6
1754	10594785	-6.46374	0.00154364	0.0140993	0.62522	Rnf111	ring finger 111
1755	10507933	-6.46166	0.00154444	0.0140993	0.78714	Inpp5b	inositol polyphosphate-5-phosphatase B
1756	10373521	-6.45931	0.00154525	0.0140993	0.652021	Rab5b	RAB5B, member RAS oncogene family
1757	10589565	-6.45857	0.00154686	0.0141038	0.555462	Setd2	SET domain containing 2
1758	10526772	-6.45805	0.00154766	0.0141038	0.668172	Cnpy4	canopy 4 homolog (zebrafish)
1759	10608513	6.4569	0.00154846	0.0141038	1.12796	NA	NA
1760	10350392	-6.45584	0.00154927	0.0141038	0.660642	Aspm	asp (abnormal spindle)-like, microcephaly associated (Drosophila)
1761	10450038	6.45472	0.00155168	0.0141142	1.81816	Angptl4	angiopoietin-like 4
1762	10408600	6.45455	0.00155248	0.0141142	1.70889	Serpinb6a	serine (or cysteine) peptidase inhibitor, clade B, member 6a
1763	10399924	-6.45375	0.00155328	0.0141142	0.607612	Pik3cg	phosphoinositide-3-kinase, catalytic, gamma polypeptide
1764	10420668	6.45262	0.00155409	0.0141142	2.4338	Mir15a	microRNA 15a
1765	10399470	-6.45136	0.00155489	0.0141142	0.0862282	Trib2	tribbles homolog 2 (Drosophila)
1766	10509856	6.45048	0.00155569	0.0141142	1.433	NA	NA
1767	10339955	-6.44797	0.00155811	0.0141274	0.483638	NA	NA
1768	10469358	6.44539	0.00155891	0.0141274	4.25907	Mrc1	mannose receptor, C type 1
1769	10427683	-6.44278	0.00156052	0.0141304	0.542001	Spef2	sperm flagellar 2
1770	10414102	6.44003	0.00156132	0.0141304	2.71296	Mmrn2	multimerin 2
1771	10540168	6.43945	0.00156212	0.0141304	1.21331	Fgd5	FYVE, RhoGEF and PH domain containing 5
1772	10496202	6.43846	0.00156293	0.0141304	1.11056	NA	NA
1773	10489377	-6.43762	0.00156373	0.0141304	0.74594	NA	NA
1774	10340972	-6.43556	0.00156453	0.0141304	0.3829	NA	NA
1775	10401939	-6.43383	0.00156614	0.0141313	0.686391	Lysmd1	LysM, putative peptidoglycan-binding, domain containing 1
1776	10416791	6.43237	0.00156694	0.0141313	1.17457	NA	NA
1777	10547088	-6.42916	0.00156775	0.0141313	0.527242	Mbd4	methyl-CpG binding domain protein 4
1778	10427689	-6.42835	0.00156855	0.0141313	0.608296	Spef2	sperm flagellar 2
1779	10543802	6.42711	0.00156936	0.0141313	1.61988	Plxna4	plexin A4
1780	10576051	6.42615	0.00157016	0.0141313	1.46309	Foxc2	forkhead box C2
1781	10591715	-6.42554	0.00157096	0.0141313	0.563711	Zfp653	zinc finger protein 653
1782	10343219	-6.42539	0.00157177	0.0141313	0.464391	NA	NA
1783	10441280	-6.42466	0.00157257	0.0141313	0.652529	Prdm15	PR domain containing 15
1784	10606102	-6.42352	0.00157418	0.0141342	0.211299	Phka1	phosphorylase kinase alpha 1
1785	10366178	6.42011	0.00157498	0.0141342	1.11249	NA	NA
1786	10565802	6.41801	0.00157578	0.0141342	1.39458	Rps3	ribosomal protein S3
1787	10534862	6.41693	0.00157659	0.0141342	2.02132	Pcolce	procollagen C-endopeptidase enhancer protein
1788	10342878	-6.41585	0.00157739	0.0141342	0.610346	NA	NA
1789	10352735	-6.41416	0.00157819	0.0141342	0.734463	Ints7	integrator complex subunit 7
1790	10418480	6.41388	0.0015798	0.0141386	2.36454	Gnl3	guanine nucleotide binding protein-like 3 (nucleolar)
1791	10359677	-6.41376	0.00158061	0.0141386	0.769618	Blzf1	basic leucine zipper nuclear factor 1
1792	10607738	-6.41344	0.00158141	0.0141386	0.653637	Car5b	carbonic anhydrase 5b, mitochondrial
1793	10556280	-6.41325	0.00158221	0.0141386	0.558924	Swap70	SWA-70 protein
1794	10404874	-6.40968	0.00158462	0.0141496	0.234267	Mylip	myosin regulatory light chain interacting protein
1795	10410460	6.40911	0.00158543	0.0141496	1.40559	Ube2ql1	ubiquitin-conjugating enzyme E2Q family-like 1
1796	10357292	6.40781	0.00158703	0.0141496	1.85154	Ddx18	DEAD (Asp-Glu-Ala-Asp) box polypeptide 18
1797	10341707	-6.40744	0.00158784	0.0141496	0.394627	NA	NA
1798	10429424	-6.40463	0.00158864	0.0141496	0.725791	NA	NA
1799	10500140	6.40201	0.00158944	0.0141496	2.49628	Anxa9	annexin A9
1800	10461158	6.40085	0.00159025	0.0141496	3.10055	Snhg1	small nucleolar RNA host gene 1
1801	10570556	6.39919	0.00159105	0.0141496	1.57341	Mcph1	microcephaly, primary autosomal recessive 1
1802	10343137	6.39845	0.00159186	0.0141496	1.5055	NA	NA
1803	10436253	-6.39798	0.00159266	0.0141496	0.610917	Senp7	SUMO1/sentrin specific peptidase 7
1804	10556442	6.39787	0.00159346	0.0141496	1.25771	Tead1	TEA domain family member 1
1805	10526838	6.39766	0.00159507	0.0141496	2.38681	Gm10874	predicted gene 10874
1806	10586130	-6.39484	0.00159587	0.0141496	0.761567	Aagab	alpha- and gamma-adaptin binding protein
1807	10342107	-6.39385	0.00159668	0.0141496	0.527287	NA	NA
1808	10340306	-6.39283	0.00159748	0.0141496	0.472932	NA	NA
1809	10474921	-6.39048	0.00159828	0.0141496	0.792942	Zfyve19	zinc finger, FYVE domain containing 19
1810	10340047	6.39036	0.00159909	0.0141496	1.48413	NA	NA
1811	10387922	-6.38959	0.00159989	0.0141496	0.595895	Slc25a11	solute carrier family 25 (mitochondrial carrier oxoglutarate carrier), member 11
1812	10447337	-6.38862	0.00160069	0.0141496	0.704353	Tmem247	transmembrane protein 247
1813	10339963	6.38794	0.0016015	0.0141496	1.68765	NA	NA
1814	10378768	6.38461	0.0016023	0.0141496	1.54951	Rnmtl1	RNA methyltransferase like 1
1815	10342432	-6.38379	0.0016031	0.0141496	0.591016	NA	NA
1816	10551570	-6.38322	0.00160391	0.0141496	0.631518	Sirt2	sirtuin 2
1817	10374500	-6.38197	0.00160471	0.0141496	0.646047	Vps54	vacuolar protein sorting 54 (yeast)
1818	10474671	6.38137	0.00160552	0.0141496	3.46677	Spred1	sprouty protein with EVH-1 domain 1, related sequence
1819	10475767	-6.38022	0.00160712	0.0141497	0.755473	Tmem127	transmembrane protein 127
1820	10421003	-6.37881	0.00160873	0.0141497	0.743409	NA	NA
1821	10608385	6.37862	0.00160953	0.0141497	1.20525	NA	NA
1822	10507299	-6.3783	0.00161034	0.0141497	0.680068	Gpbp1l1	GC-rich promoter binding protein 1-like 1
1823	10340566	-6.37596	0.00161114	0.0141497	0.288995	NA	NA
1824	10588893	-6.3755	0.00161194	0.0141497	0.717023	Rhoa	ras homolog gene family, member A
1825	10441933	-6.37507	0.00161275	0.0141497	0.600226	NA	NA
1826	10579996	6.37392	0.00161355	0.0141497	1.36678	Tecr	trans-2,3-enoyl-CoA reductase
1827	10374364	-6.37083	0.00161435	0.0141497	0.608878	Akt2	thymoma viral proto-oncogene 2
1828	10365974	6.37066	0.00161516	0.0141497	8.63698	Dcn	decorin
1829	10372766	-6.36936	0.00161596	0.0141497	0.67199	Helb	helicase (DNA) B
1830	10513666	-6.36487	0.00161677	0.0141497	0.510996	Akna	AT-hook transcription factor
1831	10378154	-6.36445	0.00161757	0.0141497	0.618922	Zzef1	zinc finger, ZZ-type with EF hand domain 1
1832	10428081	6.3637	0.00161837	0.0141497	1.65627	Hrsp12	heat-responsive protein 12
1833	10608377	6.3637	0.00161918	0.0141497	1.22513	NA	NA
1834	10386125	6.3632	0.00161998	0.0141497	1.66643	Gemin5	gem (nuclear organelle) associated protein 5
1835	10342204	-6.36171	0.00162078	0.0141497	0.288406	NA	NA
1836	10545394	-6.35731	0.00162159	0.0141497	0.609896	Rnf181	ring finger protein 181
1837	10340894	-6.35574	0.00162239	0.0141497	0.484362	NA	NA
1838	10562480	6.35556	0.00162319	0.0141497	2.18848	Nudt19	nudix (nucleoside diphosphate linked moiety X)-type motif 19
1839	10492860	6.35369	0.0016248	0.0141546	1.315	Higd1a	HIG1 domain family, member 1A
1840	10344085	-6.35352	0.0016256	0.0141546	0.379416	NA	NA
1841	10388938	-6.35324	0.00162641	0.0141546	0.630922	Wsb1	WD repeat and SOCS box-containing 1
1842	10483081	6.35237	0.00162802	0.0141567	1.54433	Fap	fibroblast activation protein
1843	10366586	-6.35152	0.00162882	0.0141567	0.515596	Ifng	interferon gamma
1844	10574996	6.35125	0.00162962	0.0141567	1.55337	Prmt7	protein arginine N-methyltransferase 7
1845	10578189	-6.34897	0.00163043	0.0141567	0.682295	Chd6	chromodomain helicase DNA binding protein 6
1846	10488482	-6.3472	0.00163123	0.0141567	0.218503	Acss1	acyl-CoA synthetase short-chain family member 1
1847	10343133	-6.34715	0.00163203	0.0141567	0.538906	NA	NA
1848	10339282	6.34643	0.00163284	0.0141567	2.00009	NA	NA
1849	10590892	-6.34407	0.00163444	0.014163	0.710496	Cep57	centrosomal protein 57
1850	10343979	-6.3425	0.00163605	0.0141693	0.351095	NA	NA
1851	10476893	-6.34095	0.00163766	0.0141713	0.652897	Gzf1	GDNF-inducible zinc finger protein 1
1852	10553042	6.34047	0.00163846	0.0141713	1.76985	Rasip1	Ras interacting protein 1
1853	10357369	6.3402	0.00163927	0.0141713	1.66589	NA	NA
1854	10584095	-6.33627	0.00164007	0.0141713	0.791144	Nfrkb	nuclear factor related to kappa B binding protein
1855	10439063	6.33428	0.00164087	0.0141713	1.16733	Fbxo45	F-box protein 45
1856	10339098	6.33254	0.00164168	0.0141713	1.6528	NA	NA
1857	10362171	-6.33173	0.00164248	0.0141713	0.435504	Stx7	syntaxin 7
1858	10604932	-6.32721	0.00164409	0.0141748	0.594568	Cd99l2	CD99 antigen-like 2
1859	10344164	-6.32661	0.00164489	0.0141748	0.383129	NA	NA
1860	10339015	-6.32477	0.00164569	0.0141748	0.517189	NA	NA
1861	10343280	-6.323	0.0016465	0.0141748	0.504168	NA	NA
1862	10598422	-6.32255	0.0016473	0.0141748	0.695781	Gripap1	GRIP1 associated protein 1
1863	10445875	-6.32161	0.00164891	0.0141796	0.379556	NA	NA
1864	10394699	-6.31981	0.00164971	0.0141796	0.636459	Rock2	Rho-associated coiled-coil containing protein kinase 2
1865	10371662	6.31734	0.00165052	0.0141796	3.25049	Spic	Spi-C transcription factor (Spi-1/PU.1 related)
1866	10548504	-6.31271	0.00165212	0.0141858	0.187997	NA	NA
1867	10342411	-6.31177	0.00165373	0.014192	0.308997	NA	NA
1868	10529515	-6.30905	0.00165534	0.0141974	0.469641	Sorcs2	sortilin-related VPS10 domain containing receptor 2
1869	10339303	-6.30803	0.00165614	0.0141974	0.372263	NA	NA
1870	10394331	6.30683	0.00165775	0.0142029	1.22041	Pfn4	profilin family, member 4
1871	10499996	-6.30344	0.00165855	0.0142029	0.661028	Snx27	sorting nexin family member 27
1872	10383423	6.29983	0.00166016	0.0142091	1.83134	Anapc11	anaphase promoting complex subunit 11
1873	10401007	-6.29409	0.00166257	0.0142214	0.598166	Ppp2r5e	protein phosphatase 2, regulatory subunit B', epsilon
1874	10576335	6.29331	0.00166337	0.0142214	1.68166	Def8	differentially expressed in FDCP 8
1875	10364916	6.28818	0.00166578	0.0142344	1.66683	Sppl2b	signal peptide peptidase like 2B
1876	10595848	-6.28686	0.00166819	0.0142474	0.728724	Spsb4	splA/ryanodine receptor domain and SOCS box containing 4
1877	10341625	-6.28304	0.0016706	0.0142589	0.332716	NA	NA
1878	10574404	6.27879	0.00167141	0.0142589	1.64636	Setd6	SET domain containing 6
1879	10344194	6.27767	0.00167221	0.0142589	2.32137	NA	NA
1880	10340831	-6.27377	0.00167382	0.014265	0.513598	NA	NA
1881	10357164	-6.27215	0.00167543	0.0142697	0.40571	Epb4.1l5	erythrocyte protein band 4.1-like 5
1882	10382888	6.27155	0.00167623	0.0142697	1.60253	NA	NA
1883	10429666	6.27023	0.00167703	0.0142697	1.94115	Pycrl	pyrroline-5-carboxylate reductase-like
1884	10375634	-6.26741	0.00167944	0.0142789	0.557191	Mapk9	mitogen-activated protein kinase 9
1885	10465043	6.26301	0.00168025	0.0142789	2.01352	NA	NA
1886	10501199	-6.26089	0.00168105	0.0142789	0.715186	Gstm7	glutathione S-transferase, mu 7
1887	10352348	6.26065	0.00168185	0.0142789	1.52066	Cnih4	cornichon homolog 4 (Drosophila)
1888	10343196	-6.25919	0.00168266	0.0142789	0.397754	NA	NA
1889	10435982	-6.25831	0.00168346	0.0142789	0.369857	Btla	B and T lymphocyte associated
1890	10534168	-6.25608	0.00168748	0.0142948	0.698751	Auts2	autism susceptibility candidate 2
1891	10583080	6.25563	0.00168828	0.0142948	1.2643	Mmp1a	matrix metallopeptidase 1a (interstitial collagenase)
1892	10578619	-6.25542	0.00168909	0.0142948	0.36335	Cdkn2aip	CDKN2A interacting protein
1893	10338295	-6.25391	0.00168989	0.0142948	0.475836	NA	NA
1894	10467956	-6.25298	0.00169069	0.0142948	0.637356	Bloc1s2	biogenesis of lysosomal organelles complex-1, subunit 2
1895	10486057	-6.25249	0.0016915	0.0142948	0.655794	Rab5b	RAB5B, member RAS oncogene family
1896	10544573	6.25109	0.0016923	0.0142948	1.92988	Rarres2	retinoic acid receptor responder (tazarotene induced) 2
1897	10577326	6.25002	0.0016931	0.0142948	1.5414	Xkr5	X Kell blood group precursor-related family, member 5
1898	10362005	6.24837	0.00169391	0.0142948	1.30367	Ahi1	Abelson helper integration site 1
1899	10413771	-6.24729	0.00169471	0.0142948	0.663103	Capn7	calpain 7
1900	10375497	6.24721	0.00169551	0.0142948	1.34822	Gnb2l1	guanine nucleotide binding protein (G protein), beta polypeptide 2 like 1
1901	10338556	-6.24656	0.00169632	0.0142948	0.46994	NA	NA
1902	10577240	6.24479	0.00169712	0.0142948	1.39053	Csmd1	CUB and Sushi multiple domains 1
1903	10342819	-6.24354	0.00169793	0.0142948	0.50707	NA	NA
1904	10546402	-6.24123	0.00169873	0.0142948	0.770769	Rbsn	rabenosyn, RAB effector
1905	10424559	-6.23883	0.00170114	0.0143039	0.392599	Khdrbs3	KH domain containing, RNA binding, signal transduction associated 3
1906	10389087	6.23873	0.00170194	0.0143039	1.58967	Rffl	ring finger and FYVE like domain containing protein
1907	10493798	6.2386	0.00170275	0.0143039	1.44252	S100a16	S100 calcium binding protein A16
1908	10342301	-6.23808	0.00170355	0.0143039	0.605649	NA	NA
1909	10352166	-6.23641	0.00170435	0.0143039	0.704622	Cnst	consortin, connexin sorting protein
1910	10341396	-6.23599	0.00170516	0.0143039	0.516891	NA	NA
1911	10517706	6.23474	0.00170676	0.0143076	2.19731	Mrto4	MRT4, mRNA turnover 4, homolog (S. cerevisiae)
1912	10606393	-6.23237	0.00170757	0.0143076	0.628729	Brwd3	bromodomain and WD repeat domain containing 3
1913	10343198	-6.23088	0.00170837	0.0143076	0.431474	NA	NA
1914	10539818	6.22697	0.00170998	0.0143076	5.68075	Gp9	glycoprotein 9 (platelet)
1915	10349821	-6.22476	0.00171078	0.0143076	0.517745	Tmem81	transmembrane protein 81
1916	10425421	-6.22311	0.00171159	0.0143076	0.808399	Fam83f	family with sequence similarity 83, member F
1917	10415574	-6.22205	0.00171239	0.0143076	0.697998	Ccni	cyclin I
1918	10596769	-6.22176	0.00171319	0.0143076	0.60427	Rbm5	RNA binding motif protein 5
1919	10340433	-6.22088	0.001714	0.0143076	0.456434	NA	NA
1920	10456001	6.21896	0.0017148	0.0143076	1.95539	Rps14	ribosomal protein S14
1921	10597493	6.21885	0.0017156	0.0143076	1.25059	Stt3b	STT3, subunit of the oligosaccharyltransferase complex, homolog B (S. cerevisiae)
1922	10343739	-6.21765	0.00171641	0.0143076	0.3209	NA	NA
1923	10521709	6.21468	0.00171721	0.0143076	2.30026	Lap3	leucine aminopeptidase 3
1924	10338025	6.21226	0.00171962	0.0143165	2.69556	NA	NA
1925	10503833	6.21198	0.00172042	0.0143165	2.2667	NA	NA
1926	10515729	-6.21198	0.00172123	0.0143165	0.541277	Szt2	seizure threshold 2
1927	10340225	-6.21155	0.00172203	0.0143165	0.548547	NA	NA
1928	10397143	6.21146	0.00172284	0.0143165	1.67586	2410016O06Rik	RIKEN cDNA 2410016O06 gene
1929	10506397	-6.20573	0.00172364	0.0143165	0.613116	Mier1	mesoderm induction early response 1 homolog (Xenopus laevis
1930	10427816	-6.20185	0.00172605	0.0143268	0.771882	Pdzd2	PDZ domain containing 2
1931	10338730	-6.19817	0.00172685	0.0143268	0.589871	NA	NA
1932	10343024	-6.1981	0.00172766	0.0143268	0.542748	NA	NA
1933	10380534	-6.19759	0.00172846	0.0143268	0.651506	Spop	speckle-type POZ protein
1934	10423917	6.19476	0.00173087	0.0143379	1.19642	NA	NA
1935	10439276	6.19419	0.00173167	0.0143379	1.94213	Fam162a	family with sequence similarity 162, member A
1936	10448811	-6.19343	0.00173248	0.0143379	0.751496	Cramp1l	Crm, cramped-like (Drosophila)
1937	10343981	6.19006	0.00173409	0.0143422	2.50067	NA	NA
1938	10582809	6.18952	0.00173489	0.0143422	2.06818	Tk1	thymidine kinase 1
1939	10392300	-6.18951	0.00173569	0.0143422	0.761216	Bptf	bromodomain PHD finger transcription factor
1940	10344041	6.18853	0.0017373	0.0143481	3.0734	NA	NA
1941	10603316	6.18739	0.00173891	0.0143532	1.71669	2010204K13Rik	RIKEN cDNA 2010204K13 gene
1942	10469145	-6.18716	0.00173971	0.0143532	0.492864	Kin	antigenic determinant of rec-A protein
1943	10367337	-6.18602	0.00174132	0.0143558	0.755389	Rnf41	ring finger protein 41
1944	10343841	6.18412	0.00174292	0.0143558	2.02799	NA	NA
1945	10469475	-6.18396	0.00174373	0.0143558	0.809267	Mllt10	myeloid/lymphoid or mixed-lineage leukemia (trithorax homolog, Drosophila); translocated to, 10
1946	10407291	-6.1815	0.00174453	0.0143558	0.718164	Arl15	ADP-ribosylation factor-like 15
1947	10353034	6.18146	0.00174534	0.0143558	3.00569	Snord87	small nucleolar RNA, C/D box 87
1948	10373612	6.18015	0.00174614	0.0143558	1.10277	Olfr768	olfactory receptor 768
1949	10338876	6.17935	0.00174694	0.0143558	1.99882	NA	NA
1950	10340334	-6.1792	0.00174775	0.0143558	0.62957	NA	NA
1951	10522666	6.17831	0.00174855	0.0143558	1.21741	2310040G07Rik	RIKEN cDNA 2310040G07 gene
1952	10355327	6.17805	0.00174935	0.0143558	1.90438	Bard1	BRCA1 associated RING domain 1
1953	10608657	6.17548	0.00175016	0.0143558	1.41916	NA	NA
1954	10463410	-6.17302	0.00175096	0.0143558	0.653134	Fam178a	family with sequence similarity 178, member A
1955	10343728	-6.17295	0.00175176	0.0143558	0.649629	NA	NA
1956	10391697	6.17289	0.00175257	0.0143558	4.15554	Itga2b	integrin alpha 2b
1957	10440513	6.17001	0.00175417	0.0143616	5.36627	Cyyr1	cysteine and tyrosine-rich protein 1
1958	10595628	-6.16846	0.00175819	0.0143737	0.732709	NA	NA
1959	10587686	-6.16846	0.00175819	0.0143737	0.732709	NA	NA
1960	10463402	6.16652	0.001759	0.0143737	1.50123	NA	NA
1961	10363210	-6.16359	0.0017598	0.0143737	0.610066	Pkib	protein kinase inhibitor beta, cAMP dependent, testis specific
1962	10341319	-6.16319	0.0017606	0.0143737	0.405146	NA	NA
1963	10499394	6.16311	0.00176141	0.0143737	1.61671	Lmna	lamin A
1964	10478424	-6.16276	0.00176221	0.0143737	0.878039	Ywhab	tyrosine 3-monooxygenase/tryptophan 5-monooxygenase activation protein, beta polypeptide
1965	10480414	6.16197	0.00176301	0.0143737	1.21065	Enkur	enkurin, TRPC channel interacting protein
1966	10506820	-6.16145	0.00176382	0.0143737	0.229257	NA	NA
1967	10342585	6.16085	0.00176462	0.0143737	1.93759	NA	NA
1968	10338436	6.15973	0.00176703	0.014383	1.2632	NA	NA
1969	10551173	6.15905	0.00176784	0.014383	2.30723	Exosc5	exosome component 5
1970	10550332	-6.15715	0.00176864	0.014383	0.334208	Slc1a5	solute carrier family 1 (neutral amino acid transporter), member 5
1971	10549760	6.15354	0.00176944	0.014383	1.95526	Zfp580	zinc finger protein 580
1972	10367413	-6.15243	0.00177025	0.014383	0.700926	Dnajc14	DnaJ (Hsp40) homolog, subfamily C, member 14
1973	10510552	-6.15136	0.00177185	0.0143834	0.688147	Rere	arginine glutamic acid dipeptide (RE) repeats
1974	10558345	6.14833	0.00177266	0.0143834	1.9697	Dock1	dedicator of cytokinesis 1
1975	10474836	-6.14789	0.00177346	0.0143834	0.521014	Ivd	isovaleryl coenzyme A dehydrogenase
1976	10342659	6.14633	0.00177426	0.0143834	1.39373	NA	NA
1977	10340960	6.14487	0.00177507	0.0143834	1.13105	NA	NA
1978	10341888	-6.14103	0.00177587	0.0143834	0.39738	NA	NA
1979	10343251	-6.13865	0.00177667	0.0143834	0.201195	NA	NA
1980	10515981	-6.13769	0.00177748	0.0143834	0.446524	Mir30e	microRNA 30e
1981	10601164	-6.13381	0.00177908	0.0143891	0.776826	Nono	non-POU-domain-containing, octamer binding protein
1982	10543650	-6.13171	0.00178069	0.0143949	0.766262	Tnpo3	transportin 3
1983	10353438	-6.13041	0.0017831	0.0144055	0.408427	Tram2	translocating chain-associating membrane protein 2
1984	10503723	6.12996	0.00178391	0.0144055	2.22002	Mdn1	midasin homolog (yeast)
1985	10379176	6.12912	0.00178471	0.0144055	1.87393	Unc119	unc-119 homolog (C. elegans)
1986	10519717	6.12832	0.00178632	0.0144112	5.22658	Sema3a	sema domain, immunoglobulin domain (Ig), short basic domain, secreted, (semaphorin) 3A
1987	10588403	6.12377	0.00178953	0.0144283	1.39563	Mrpl3	mitochondrial ribosomal protein L3
1988	10403361	6.12306	0.00179033	0.0144283	1.44947	Pitrm1	pitrilysin metallepetidase 1
1989	10402314	6.12262	0.00179114	0.0144283	1.31154	NA	NA
1990	10466317	-6.11819	0.00179275	0.0144309	0.683703	NA	NA
1991	10496457	6.11717	0.00179355	0.0144309	1.9477	Adh6b	alcohol dehydrogenase 6B (class V)
1992	10567049	-6.11697	0.00179435	0.0144309	0.753777	Copb1	coatomer protein complex, subunit beta 1
1993	10338116	6.11686	0.00179516	0.0144309	1.8001	NA	NA
1994	10507719	-6.11627	0.00179596	0.0144309	0.699286	Slfnl1	schlafen like 1
1995	10339862	-6.11277	0.00179757	0.0144366	0.636823	NA	NA
1996	10422396	-6.1112	0.00179917	0.0144422	0.769626	Stk24	serine/threonine kinase 24
1997	10339913	6.11037	0.00180078	0.0144456	1.35589	NA	NA
1998	10452571	6.10748	0.00180158	0.0144456	1.63192	Ptprm	protein tyrosine phosphatase, receptor type, M
[truncated: 7,162 more rows]
