# Supplementary material for: Inhibition of inflammatory signaling in Pax5 mutant cells mitigates B-cell leukemogenesis
Source: Sci Rep. 2020 Nov 5;10:19189. doi: 10.1038/s41598-020-76206-y (PMC7644722; doi:10.1038/s41598-020-76206-y)
Supplement: Supplementary file 7 — Supplementary Information [file 41598_2020_76206_MOESM7_ESM.xls]

## Sheet: Supplementary Table S6
Supplementary Table S6: Somatic mutation identified by whole-exome sequencing in leukemic Pax5+/- mice before anti-IL6 treatment and after treatment at the time of relapse.
			Leukemic Pax5+/- mice prior to treatment with anti-IL6							Leukemic Pax5+/- mice treated with anti-IL6 after relapse
		Mouse ID	Gene	Mutation		BAF	Sift			Gene	Mutation		BAF	Sift
	Responder	Y067	Pax5	p.Cys64Arg	C64R	0.31	deleterious			Pax5	p.Cys64Arg	C64R	0.897	deleterious
			Jak1	p.Arg878His	R878H	0.061	deleterious			Jak1	p.Arg878His	R878H	0.296	deleterious
			Ss18	p.Pro174Ser	P174S	0.077	deleterious			Sh2b3	p.Trp191Ter*	W191*	0.9	NA	stop gain
			Ss18	p.Met173Val	M173V	0.061	tolerated			Jak3	p.Arg653His	R653H	0.455	deleterious
			Ss18	p.Pro168Leu	P168L	0.059	deleterious			Ss18	p.Pro174Ser	P174S	0.09	deleterious
			Sh2b3	p.Trp191Ter*	W191*	0.125	NA	stop gain		Ss18	p.Met173Val	M173V	0.088	tolerated
										Ss18	p.Pro168Leu	P168L	0.071	deleterious
	Responder	Y004	Ptprk	p.Leu22Ile	L22I	0.105	tolerated			Zbtb16	p.Gly372Trp	G372W	0.103	tolerated
										Muc4	p.Gln1319His	Q1319H	0.105	tolerated
										Stil	p.Leu374Val	L374V	0.51	tolerated
										Ccne1	p.Leu297Ile	L297I	0.103	tolerated
										Kat6a	p.Glu791Ter*	E791*	0.111	NA	stop gain
										Pou2af1	p.Pro129His	P129H	0.107	deleterious
										Ptch1	p.Glu1052Ter*	E1052*	0.13	NA	stop gain
										Kmt2d	p.Pro2509Thr	P2509Thr	0.118	no prediction
										Bcorl1	p.Gly169Val	G169V	0.107	deleterious
	Responder	T362	Itgav	p.Ala872Gly	A872G	0.548	tolerated			Itgav	p.Ala872Gly	A872G	0.545	tolerated
			Itgav	p.Ala921Ser	A928S	0.632	deleterious			Itgav	p.Ala921Ser	A921S	0.511	deleterious
			Ext2	p.Thr622Ala	T622A	0.76	tolerated			Ext2	p.Thr622Ala	T622A	0.533	tolerated
			Ptk6	p.Ala355Ser	A355S	0.07	deleterious			Stil	p.Leu374Val	L374V	0.595	tolerated
			Stil	p.Leu374Val	L374V	0.405	tolerated			Stil	p.Met686Thr	M686T	0.519	tolerated
			Stil	p.Met686Thr	M686T	0.559	tolerated			Stil	p.Val740Met	V740M	0.571	tolerated
			Stil	p.Val740Met	V740M	0.24	tolerated			Stil	p.Lys748Arg	K748R	0.471	tolerated
			Stil	p.Lys748Arg	L748R	0.308	tolerated			Stil	p.Arg942His	R942H	0.548	tolerated
			Stil	p.Arg942His	R942H	0.452	tolerated			Mutyh	p.Gln5Arg	Q5R	0.444	tolerated
			Mutyh	p.Gln5Arg	Q5R	0.286	tolerated			Mutyh	p.Gln284Glu	Q248E	0.484	tolerated
			Mutyh	p.Gln284Glu	Q248E	0.455	tolerated			Fanca	p.Met943Thr	M943T	0.44	tolerated
			Mrps15	p.Pro821Ser	P821S	0.07	deleterious			Fanca	p.Leu599Phe	L599F	0.45	tolerated
			Fanca	p.Met943Thr	M943T	0.519	tolerated			Fanca	intron variant		0.2	NA
			Fanca	p.Leu599Phe	L599F	0.38	tolerated			Fanca	intron variant		0.222	NA
			Fanca	intronic variant	Gm20388 missense	0.125	NA			Fanca	p.Ile323Thr	I323T	0.455	tolerated
			Fanca	p.Ile323Thr	I323T	0.377	tolerated			Fanca	p.Asn310Asp	N310D	0.484	tolerated
			Fanca	p.Asn310Asp	N310D	0.426	tolerated			Fanca	p.Met147Val	M147V	0.446	deleterious
			Fanca	p.Met147Val	M147V	0.579	deleterious			Fanca	p.Leu43Val	L43V	0.5	tolerated
			Fanca	p.Leu43Val	L43V	0.482	tolerated			Fanca	p.Thr23Ala	T23A	0.258	tolerated
			Fanca	p.Thr23Ala	T23A	0.188	tolerated			Fanca	p.Pro15Ser	P15S	0.16	tolerated
			Muc4	p.Ser472Thr	s479S	0.056	deleterious			Ss18	p.Pro174Ser	P174S	0.105	deleterious
			Atrx	p.Val1953Met	V1953M	1.0	tolerated			Ss18	p.Met173Val	M173V	0.103	tolerated
			Mpl	p.Gly249Ser	G249S	0.563	deleterious			Ss18	p.Ser148Arg	S148R	0.111	tolerated
			Pold1	p.Ser576Gly	S576G	0.474	tolerated			Atrx	p.Val1953Met	V1953M	1.0	tolerated
			Fanca	p.Met833Val	M833V	0.353	tolerated			Mpl	p.Gly249Ser	G249S	0.385	deleterious
	Non-responder	T812	Ptpn11	p.Ser506Leu	S506L	0.765	deleterious			Ptpn11	p.Ser506Leu	S506L	0.901	deleterious
			Jak3	p.Arg653His	R653H	0.238	deleterious			Jak3	p.Arg653His	R653H	0.32	deleterious
			Jak3	p.Val674Met	V674M	0.478	tolerated			Jak3	p.Val674Met	V674M	0.367	tolerated
			Tcf12	p.Leu339Pro	L339P	0.29	deleterious			Tcf12	p.Leu339Pro	L339P	0.413	deleterious
	Non-responder	T999	Sh2b3	p.Ser416Pro	S416P	0.793	tolerated			Sh2b3	p.Ser416Pro	S416P	0.353	tolerated
			Thrap3	p.Ser11Pro	S11P	0.11	deleterious			Cdh11	p.Ile100Phe	I100F	0.065	deleterious
										Npm1	p.Asp8Tyr	D8Y	0.167	deleterious
										Muc4	p.Gln1319His	Q1319H	0.083	tolerated
	Non-responder	T516	Nras	p.Gly13Asp	G13D	0.298	deleterious			Nras	p.Gly13Asp	G13D	0.914	deleterious
			Chd4	p.Arg806Cys	R806C	0.263	deleterious			Chd4	p.Arg806Cys	R806C	0.393	deleterious
			Jak1	p.Leu793Ile	L793I	0.111	tolerated			Ncor2	p.Gly2339Ter*	G2339*	0.167	NA	stop gain
			Prf1	p.Gly514Cys	G514C	0.105	deleterious			Erbb3	p.Gly1147Val	G1147V	0.154	tolerated
			Znrf3	p.Leu586Ile	L586I	0.143	deleterious			Etv5	p.Arg498His	R498H	0.188	tolerated
			Arhgap5	p.Pro728Thr	P728T	0.111	tolerated
			Etv5	p.Arg498His	r498H	0.188	tolerated
		recurrent between pre and post treatment
	bold	recurrent genes and mutations in different mice
		deleterious predicted
